# Supplementary material for: High-resolution mapping of chromatin conformation in HBeAg-treated macrophage provides insights into pathogenesis of HBV-related liver diseases
Source: Front Immunol. 2026 Jul 16;17:1871642. doi: 10.3389/fimmu.2026.1871642 (PMC13422226; doi:10.3389/fimmu.2026.1871642)
Supplement: Supplementary file 2 [file Table1.xlsx]

## Sheet: Table S1
Table S1. Alignment results of the RNA-seq data mapped to the reference genome
Sample	Total Read pairs	Total mapped ratio	Uniq mapped reads ratio	Multiple mapped reads ratio	Discordantly reads ratio
C1	41421783	0.8998	0.8046	0.064	0.0312
C2	32057481	0.8991	0.8046	0.0632	0.0313
T1	34417759	0.902	0.8101	0.0572	0.0347
T2	37616313	0.9053	0.8149	0.0586	0.0318
Total Reads	145513336

## Sheet: Table S2
Table S2. Gene list obtained by cluster analysis of gene expression patterns
Cluster1	Cluster2	Cluster3	Cluster4	Cluster5	Cluster6	Cluster7	Cluster8	Cluster9
Cav2	Klf6	Slfn4	Bcl6b	Tmprss2	Mx1	Zfp385a	Hnrnpd	Uhrf1
Abhd15	Gpr107	Trim25	Adora3	Fap	Lck	Serpinf1	Cd52	Foxm1
N4bp3	Itga5	Scpep1	Dnmt3l	Lsr	Acvrl1	Nfix	Ccl3	Celf2
Smo	Slc7a7	Lgals9	Acp5	Csn3	Usp32	Arhgef40	S100a4	Metrn
Ddb2	Itgb7	Cfp	Gstt1	Npas1	Epn2	Cd33	Ube2c	Il17ra
Angptl4	Tulp3	Glmp	Nr1h3	Rgs20	Timp1	Hdac9	Akr1b3	Kif20a
Jag2	Stk38l	Ell2	Tiam1	Abhd3	Mxd1	Mtfp1	Snrpd1	Dnmt1
Adgre5	Ebi3	Ifrd1	Slc9a3r2	Cacnb3	Gstt3	Tfap4	Cd36	Lbr
Arrdc2	Hck	Ddt	Scin	Ddr1	Dennd1c	Dennd2c	Hmgn2	Asf1b
Apoe	Ercc1	Tcirg1	Axl	Fosb	Eno2	Tgfbr1	Cstb	Mef2c
Msh5	Map3k20	Blvra	Pla1a	Has1	Il11	Scrn3	Ctsd	Ctcf
Rdm1	Pnpla6	Mov10	Grk5	Cavin1	Gab2	Relt	Ubc	Crip1
Cacna1d	Grap	Rhoc	Sec14l2	Cacna1b	Zfp287	Slc16a12	Odc1	Cdc20
Phf21b	Dtx2	Daxx	Cp	Pgf	Slc30a4	Adssl1	Anp32e	Pdk1
Slc16a7	Neu1	Lcp2	Ppfia3	Zp3	Prss16	Adgrl1	Sqstm1	Gmnn
Gamt	Ift22	Pld3	Il7r	Dnase1	Hap1	Zfp651	Serinc3	Zmiz1
Adarb1	Carhsp1	Ier3	Col5a3	Cbfa2t3	Zfp655	Rnf166	Ccl4	Hnrnpa0
Lyrm7	Pou2f2	Stat3	Arid3b	Adamts4	Sertad1	Fhod1	Cdk1	Cbx5
Sdc1	Mlkl	Etv1	Sqor	Itih1	Gstt4	Endog	Srgn	Kif11
Scrn2	Tnfaip8l2	Tmed4	Aplp1	Atp7b	Amotl1	Med22	Dek	Hmgb3
Rps6ka5	Dnajb9	Mcoln1	Hapln4	Zfp184	St3gal1	Igfbp4	Ctsl	Lage3
Mxd3	Actn1	Ly9	Clstn3	Krt23	Zswim7	Ada	Ctsb	Lpl
Srd5a1	Sash1	Adgre1	Cers4	Fut1	Pigl	Mfng	Esd	Birc5
Depdc1b	H2-M3	Hmox1	Pou6f1	Gnat2	Msh3	Arrb1	Tuba1b	Mybl2
Nid2	Pls3	Por	Spire2	Met	Galns	E2f2	Fth1	Lsp1
Rnase6	Nbr1	Tmbim1	Tmem86a	Tex14	Abca1	L3hypdh	Scd2	Tmpo
Sap18	Slc12a4	Zbtb32	Mogat1	Mcoln2	Gadd45b	Fbxo5	Ifitm3	Eif4ebp2
Dgkg	Ndel1	Rnf114	Aldh1a2	Exoc3l2	Cd274	Slc16a10	Ptma	Pfkl
Adcy6	Atp6v0a1	Tspan31	Csf1	Pax5	Slpi	Ifngr1	Itga4	Dnmt3a
Paqr4	Plscr3	Hipk1	Ceacam16	Dll1	Cd40	Nudt4	Cst3	Pimreg
Tcf7l2	Uhrf1bp1l	Tmem184b	Lrrc27	Gata2	Ghdc	Pald1	Anxa5	Aurkb
Hdgfl3	Sgk1	Slc3a2	Il10	Ttbk1	Slc12a7	Pwwp3a	Mbnl1	Top2a
Myadml2	Aifm2	Ifi35	Tha1	Gata3	H2bc4	E2f7	S100a11	Ubtf
Arhgap19	Vsir	Tbrg1	Mmp9	Celsr1	Pmp22	Nfyb	Cks1b	Cdca7l
Cbx2	Osbpl8	Atp6v0d1	Zbtb4	Cmah	Adora2b	Ska2	Laptm5	Hexb
Cbx8	Phlda1	Sirt2	Csf2	Stac2	Dusp14	Prr11	Sfpq	Plau
Alox5	Aldh1l2	Gdi1	Natd1	Tns4	Slc6a8	Tmem107	Stmn1	Pbk
D3Ertd751e	Stk10	Cd83	Arhgef25	Slc12a5	Aig1	Dglucy	Spp1	Shcbp1
Rdh10	Rel	Plekho1	Lrp11	Slc2a4	Traf3ip2	Susd3	Erp29	Parvg
Steap3	Cmpk2	Fcgr1	Rhobtb1	Lama4	Hebp2	Cenpp	Mt2	Nde1
Ppfia4	Rsad2	Abr	Fgd6	Dcn	Crybg1	Cxcl14	Ifi30	Racgap1
Dnmt3b	Kif3c	Dhx58	Adora2a	Slc17a8	Arid5b	Smad5	Srsf2	Cdca3
Hivep3	Rhbdf2	Vmp1	Cdkl3	Cfap54	Ahi1	Nr1d2	H2az1	Slc29a1
Csf3r	Atp6v1d	Trpv2	Tcn2	Fgf22	Irak3	Rnase4	Pclaf	Trem2
Masp2	Abcd4	Ccl9	Arsg	Slc22a4	Prmt2	Cryl1	Cd53	Ltb
Rasal1	Tnfaip2	Sgpl1	Pecam1	Fam20a	Dip2a	Spata13	Rcc2	Me2
Gm20605	Fars2	Plek	Rdh12	Abca8b	Cpeb4	Mipep	Ghitm	Lmnb1
Gsdme	Zfp346	Mdm2	Evl	Hnf1b	Jade2	Esco2	Cox17	Incenp
Caprin2	Plk2	Tnip1	Ppp1r13b	Mrc2	Upp1	Haus4	Hmga1	Cenpx
Tmem238	Zswim8	Tns3	Gpr132	Adap2	Osbp2	Mtss1	Bst2	Tk1
Adm	Epsti1	Cpd	Nedd9	Tcam1	Polm	Gtse1	Cd14	Ptpn18
Hpgd	Acod1	Npc2	Serpinb9b	Camkk1	Rffl	Syngr1	Set	Nucks1
Rab3a	Myo10	Glrx	Arhgef3	Slc6a4	Ern1	Rogdi	Hnrnpa3	Parp1
Bace1	Stk3	Prxl2a	Rgcc	Tac4	Nos2	Hgh1	Ifitm2	Cox20
Kank2	Bcl6	Anxa7	Ropn1l	Myh3	Xylt2	Nectin3	B2m	Nek2
Ube2cbp	Rcan1	Ktn1	Dpys	Bdkrb2	Rab15	Ccdc116	H2-K1	Nuf2
Tbc1d4	Synj1	Gm49342	C1qtnf6	Gm9745	Fut8	Itgb5	mt-Nd1	Dut
Egr3	Slc11a2	Eaf1	Apod	Asb2	Arg2	St6gal1	mt-Nd3	Knstrn
Asb13	Il15ra	Cln5	Cd200r1	Akr1c13	Otub2	Amhr2	mt-Cytb	Bub1
Tjp3	Serinc2	Mbnl2	Cd86	Kif26a	Carmil1	Cep89	mt-Nd4l	Rbm38
Ccdc106	Mx2	Fyb	Dop1b	Gng4	Edn1	Get1	Gm10184	Ccna2
Ppp1r26	Pim1	Litaf	Clec4n	Tppp	Syk	Tmem176a	Sars	Tlr2
Prtg	Tap2	Grina	Celsr3	F2rl2	Pde8b	Sgo1	Lyz2	Pmf1
Prr5	Npc1	Gsdmd	Pcbp4	Crhbp	Txndc16	Tfeb	H2-D1	Slc44a1
Macrod1	Ms4a6b	Alcam	Zfp54	Clu	Ankrd33b	Fgd2	Hmga1b	Ak4
P2ry12	Ms4a6d	Thap7	Gm20517	Gdnf	Myc	Msh2	Malat1	Cdca8
Smad6	Pitpnm1	Hcls1	Myom1	C9	Wdyhv1	Rgs11		Smpdl3b
Arhgap33	Pold4	Usp25	Xdh	Ajuba	Pde1b	Adamts10		Cenpa
Mylip	Pip5k1b	Ets2	Lims2	Laptm4b	Dubr	Myo1f		Tmem176b
Fam117a	Tasl	Parp9	Nedd4l	Col14a1	Abcc5	Kifc5b		Cbx3
Fn3krp	Nfkb2	Prr13	Fads3	Deptor	Btg3	Impa2		Mad2l1
Bahcc1	Flnb	Abcc1	Syt7	Smc1b	Samsn1	Rab3il1		Nup210
Crocc	Ptprj	Vegfa	Cemip2	Cd200	Nckap5l	Kif20b		Recql
Fzd7	Rabgef1	Gtpbp2	Fas	Fetub	Lima1	Slc29a2		Camk1
Atp1b2	Esyt1	Eif2ak2	Gldc	Stfa2	Nr4a1	Add3		Idh2
Tmtc4	Ddit3	Tapbp	Asah2	Slc4a8	Soat2	Trub1		Kif22
Gpr155	Ric8a	Psmb8	Cyp2c55	Mmp25	Calcoco1	Atp23		Rgs10
Kank3	Chid1	Tnf	Itga7	Treml1	Mospd1	Clybl		Plk1
Klhl23	Asl	Riok3	Mmp19	Cbs	Parp3	Mcrip2		Mki67
Map3k9	Hspa4l	Cndp2	Dgka	Clip4	Rsph3b	Prps2		Tnni2
Nemp2	Ly96	Lpxn	Ccr1	Qpct	Agpat4	Jade1		Naa10
Hpdl	Slc9a4	Slc15a3	Tspan17	Rfx2	Igf2r	Rassf3		Lsm6
Fam13c	Mitd1	Ehd1	Gpr35	Zeb1	Nfkbie	Sgo2a		Acat1
Rnf227	Inpp1	Tmem134	Tfcp2l1	Ttc39c	Enpp4	Ogfrl1		Cadm1
Ccr10	Rhbdd1	Cdk2ap2	Epb41l5	Spry4	Cyp4f13	Cfh		Ccnb2
Tnfaip8l1	Slc11a1	Prdx5	Tnnt2	Hbegf	Dusp1	Cenpf		Kif23
Fbxo48	Rgs1	Pik3ap1	Slc45a3	Cd5	Plin3	Fam107b		Gclc
S1pr1	Lamc1	Msr1	Mr1	Tnfrsf25	Map3k8	Mgst3		Ryk
Cd109	Ifi202b	Gk	Opn3	Apba1	Spata24	Egfl7		Tpcn1
Zfp41	Traf1	Sat1	Axdnd1	Slc1a1	Atat1	Abca2		Cip2a
Tyw3	Ifih1	Cd63	Traf5	Avil	Ms4a4c	Sapcd2		Pip5k1c
Zc3hav1l	Il1rn	Adam8	Rabgap1l	Tgm4	Tmem132a	Nusap1		Ncaph
Fancb	Ube2l6	Irf7	Eng	Ptprn	Ppp2r5b	Knl1		Dhcr24
Ankrd34a	Atrn	Shisa5	Il1f6	Lamc2	Jak2	Rassf2		Anln
Tifab	Chac1	Casp1	Nckap1	Ptpn14	Il33	Mgme1		Ncapd2
Nlrp10	Dusp2	Nrp2	Sema6d	Ddr2	Fosl1	Fam83d		Prc1
Arl4c	Bcl2l11	Casp8	Hao1	Cubn	Fyco1	Ect2		Bub1b
Phospho1	Il1b	Cflar	Jag1	Lypd6b	Urah	Il6ra		St8sia4
Siglech	Zbp1	Stat1	Cd93	Il2ra	Bet1l	Hadh		Arhgap11a
Tln2	Procr	Sp100	Fam210b	Dnm1	Pde8a	Iqgap3		Ccnb1
Trim65	Slc7a11	Cyb5r1	Src	Hc	Sdc3	Depdc1a		Arsb
Vmac	Mcub	Ncf2	Pld1	Notch1	Il6	Cdkn2c		Dctpp1
Msra	Ubap1	Atf3	Shox2	Psd4	Hk3	Kif2c		Hirip3
Tmem191c	Slc6a9	Zeb2	Serpini1	Lrp2	Coq10b	Zfp362		Dhx9
Dnaaf3	Pdpn	Stom	Rab13	Slc43a1	Slc40a1	Prkag2		Sptssa
Chst3	Tnfrsf1b	Nmi	Pear1	Fbn1	Kansl1l	Ctnnbip1		Zfp36l2
Dock1	AU040320	Itgav	Bdh2	Slc28a2	Als2	Khk		Mlec
Gmfg	Sesn2	Cd82	Gem	Lrp4	Nabp1	Bcl7a		Cdca2
Zfp398	Errfi1	Atg13	Gbp2	Dll4	Sema4c	Kdm2b		Bmyc
Gm10131	Slc25a33	Smox	Ambp	Adam33	Dnajb2	Cit		H2ax
Hmgn3	Mthfr	Slc23a2	Tnc	Lpin3	Speg	Ung		Gpr183
Selenbp1	Mib2	Fabp5	Wdr31	Acss1	Rgs16	Frmd4b		Cx3cr1
Fat1	Fosl2	Helz2	Fam219a	Mylk2	Slamf9	Gm45837		Rnf26
Peg12	Pi4k2b	Ptpn22	Atp8b5	Ggt7	Dcaf6	Il21r		Hmgb2
Gm14698	Antxr2	Adar	Glipr2	Epb41l1	Fcgr2b	Wee1		Cdca7
Ang	Oasl2	Ifi44	Eqtn	Ocstamp	Lrsam1	Rasa3		Kbtbd11
A530017D24Rik	Wipi2	Zbtb7b	Pik3r3	Wwtr1	Lcn2	Angpt2		Them6
Mob3b	Anxa4	Gba	Slc66a1	Kcnab1	Nr4a2	Slc25a15		Nrm
Dnajb14	Magohb	Pip5k1a	Pla2g2e	Efna1	Galnt3	Ankrd10		Ptp4a3
Myh7b	Dusp16	Asph	Kif17	Gask1b	Prrg4	Cenpn		Zfp706
Fndc10	Dmwd	Sdcbp	Rhd	Hcn3	4930402H24Rik	Egln1		Siva1
Morrbid	Mvp	Chmp5	Extl1	Sh2d2a	Siglec1	Usp2		Hmgb1
Gm14322	Acadsb	Tmem38b	Car6	Celf3	Hdc	Nectin1		Ahnak
Gm14418	Trim30a	Plin2	Yipf7	Rorc	Il1a	Smad3		Rasgrp3
Mroh2a	Pim2	Ppt1	Klf3	Adgrl2	Napb	Atr		Grcc10
Gm42688	Slc35a2	Ptpn12	Fam114a1	Tmod1	Car13	Tfdp2		Spc24
C630043F03Rik	Gla	Rnf19b	Uchl1	Col15a1	Map1lc3a	1700025G04Rik		Aarsd1
Gm15545	Renbp	Nub1	Gfi1	Nr4a3	Nceh1	Troap		Bnip3
Gm16536	Mpp1	Pcdh7	Plac8	Ttc39a	Ecm1	Rangrf		Eid1
Olfr111	Rab11fip1	Stap1	Prkg2	Tnfrsf8	Bcar3	Fbxo21		Gm20594
Lrrc32	Ptpn7	Rilpl2	Cdkl2	Ermap	Cth	Calhm2		Snhg5
Yy2	Plpp5	Asns	Wdr66	Pdzk1ip1	Gbp3	Pfkm		Gm20005
Gm14403	Vps37a	Akr1b8	Sdsl	Cda	Pde4b	Tagap		Pde2a
Lbhd1	Snx20	Usp18	Gpnmb	Ptpru	Plk3	Mnd1		Gm42047
9330151L19Rik	Usb1	Slc6a12	Cd69	Padi2	Mob3c	Aspm
2810429I04Rik	Dus2	Clec4e	Clec2d	Casz1	Mtf1	Kif4
Gm26982	Il10ra	Clec4d	Rassf8	Sparcl1	Tnfrsf9	Trim59
Ccdc166	Myo1e	Furin	Slc17a6	Rassf6	Bst1	Cd300a
2310040G24Rik	Sh3bgrl2	Ctsc	Fah	Abcb9	Gbp9	Rubcnl
Gm45606	Lrrfip2	Nfkbib	Sez6l2	Ajm1	Aff1	G2e3
Igip	Csrnp1	Tmem126a	Itgal	Mfsd7a	Gpat3	Melk
Gm5086	Uba7	Nucb2	Ptpn5	Pde6b	Cxcl3	Cd276
Gm48604	Ip6k2	Nupr1	Usp11	Cabp1	P2rx4	Arl5a
Gm49654	Oas2	Cln3	Mtm1	Dtx1	Anxa3	Ska1
Gm50478	Resf1	Itgam	Rbpms	Flt1	Oas1b	Card11
	Trib3	Acsl4	Mfap3l	Sspo	Herc6	Ttyh3
	Slc8b1	Il2rg	Il15	Igf2bp3	Zyx	Kif15
	Srxn1	Dusp4	Cdyl2	Prss37	Plxna1	Ttc7
	Ap4b1	Rwdd4a	B3gnt3	Bmp10	Klra2	Tedc1
	Casp4	Slc27a1	Bcar1	Tuba8	Itpr2	Dtl
	Znrf1	Slc37a2	Crtam	Klrk1	Qpctl	Nr0b2
	Igf2bp2	Ptgs2	Icam5	Olr1	Xylt1	Cdkn3
	Qsox1	Oas3	Tent5a	Dennd5b	Trim21	Inf2
	Parp14	Alas1	Acpp	Akap3	Rnf128	Ckap2
	Ifit1	Arap1	Mst1	Gipr	Rab20	Mphosph9
	Ppm1h	Gmppa	Cd59a	Lrfn1	Tlr3	Slc43a2
	Dusp5	Rac2	Abtb2	Sytl2	Ccl22	Atg9b
	Cxcl10	Rtp4	Snx33	Rab30	Jak3	Ttk
	Tmem106a	Fndc3a	P2ry2	Pagr1a	Crispld2	Megf9
	Ccl5	Lgals3bp	Styk1	Il13ra2	Aqp9	Neil3
	Zc3h12c	Sik3	Slc35d2	Asb11	Acsbg1	Plekhg5
	Slfn8	Jdp2	AA467197	Arhgap4	Trib1	Fam102b
	Nfkbiz	Gns	Lpp	F7	Ank2	Bcor
	Tdrd7	Grn	Piwil2	Proz	Zswim6	Tmem51
	Sbno2	Tut7	Pla2g4c	Vegfc	Chpf	Dnph1
	Lysmd3	Isg15	Batf	Tbc1d9	Micall1	Rcsd1
	Rusc2	Dok3	Fhod3	Cx3cl1	Crlf2	Erf
	Ptpn23	H2-Q4	Fbxo15	1700030J22Rik	Fkbpl	Pif1
	Pnpla8	Btg1	Edil3	Maml2	St18	H2az2
	Eea1	Tnfrsf23	Hid1	Mcam	Exoc6b	Brca2
	Slc38a7	Chmp4b	Dbn1	Fam81a	Tnks1bp1	Cep78
	Amdhd2	Parp12	Dgkh	Rora	Cpne2	Kif14
	Pml	Atf5	Tespa1	Thsd4	Lif	Rragb
	Tap1	Nfe2l1	Acot11	Cyp11a1	Spata6	Tmem273
	Serpine1	Degs1	Ccl7	Neo1	Pkd1l2	Enc1
	Fbxw17	Ifi44l	Galm	Adamts7	Slc41a2	Klhl6
	Csf3	Dap	Ntng2	Plscr4	Ankrd12	Tmem64
	Snx10	Rbpj	Aldh1b1	Nt5e	Ccl2	Pgp
	Edem2	1110008P14Rik	Usp35	Mras	Tmem98	Pura
	Egr1	Il18	Dock4	Fbxl2	Myo1d	Cep68
	Mindy1	Ifi203	Dnajb5	Cish	Gnptg	C130050O18Rik
	Ascc3	Ddx58	Gadd45a	Bsn	Zswim4	Cdc25c
	Tasp1	Xaf1	Ndrg4	Loxhd1	Fam214b	Dipk2a
	Isg20	Milr1	Mag	Stk36	H1f2	Adrb2
	Fndc3b	Mdfic	Micall2	Ptprf	Lrrk2	E2f8
	Znfx1	Selenow	Dner	Prss35	Rmdn2	Ankle1
	Zup1	Tspo	Clca2	Idi2	Spred3	Slc25a23
	Trim14	Oasl1	Syn1	Cfhr2	Galnt6	Lrrc75a
	Tmem120a	S100a10	Vgf	Rnf225	Pafah2	Cxxc5
	Stat2	Lyn	Plekhg2	Neurl1b	Arid5a	Tifa
	Gramd1b	Stk40	Dusp8	Inpp5j	Gch1	Cd24a
	Suco	Naa25	Ccr7	Ptpn13	Slc25a43	Neurl3
	Slc25a24	Trafd1	Dnajc22	Chst11	Ppm1k	Fam185a
	Ppp1r15a	Zfp36	Socs1	Pik3ip1	Tmem156	Ptgs1
	Blvrb	Lrrc8d	Cntnap5c	1700006J14Rik	Ddx60	Mis18bp1
	Pvr	Plaur	Cnbd2	Ccdc122	Parp11	Zfpm1
	Sh3pxd2b	Mpeg1	Atp13a4	Unc13a	Smim3	Zbtb14
	Tspyl2	Irgm1	P3h2	Egln3	Tlcd2	Zbtb12
	Ripk2	Samd9l	Slamf7	Chrnb4	Trp53inp2	Gpd1l
	Osgin2	Marcksl1	Mical2	Xrra1	Rras	Ankrd37
	Pla2g5	Ogfr	Trpm4	Cdcp1	Spsb2	2900026A02Rik
	Ikbke	Trex1	Arl5c	Ky	Metrnl	Kif18b
	Serpinb6b	Fam167b	Srcin1	Dagla	Batf2	Irf2bp2
	Ptgir	Tor1aip2	Cul7	Acta2	Ypel5	Arhgef39
	Hilpda	Plekho2	Akap12	Plppr3	Gsap	Nav2
	Rsbn1	Atp6v1a	Lpar1	Aldh5a1	Saa3	Cysltr1
	Ddx28	C130026I21Rik	Angptl6	Prickle1	Gorab	Skp2
	Basp1	Rap1b	Sccpdh	Slc2a13	Gbp7	Syne3
	Ifit2	Oas1a	Anpep	H2-Ea	C3ar1	Nfam1
	Lyrm4	Junb	Prune2	P2ry13	Wdr7	Espl1
	Ticam1	Raet1e	Stx11	Lum	Sh3kbp1	Ppp2r5d
	Flrt2	H2-T24	Tnfsf10	Prss56	Iffo2	Rp2
	Myof	Cd47	Dusp10	Tmem255a	Sntb2	Ppih
	Smcr8	Rab31	Wfs1	Greb1	Stx3	Lmnb2
	Dtx3l	Hmga2	Zfp189	H2-Aa	Agrn	Gpr84
	Aftph	Lgals8	Cpeb3	Dchs1	Map2k3os	Lpar5
	Lrrc25	Ifitm6	Msantd3	Tmem71	Maff	Cenpm
	Lsm10	Csf2ra	Zc3h12d	Tns2	Zfyve1	Trp53i11
	Selenon	Calcrl	Rgl3	Pacrg	Pla2g6	Psrc1
	Gfod1	Tor3a	Hmx3	Zfyve28	Ypel3	Gm10282
	Plagl2	Fnip2	Gbp2b	Kcnk2	Zc3h12a	Nt5dc2
	Socs3	Gm49339	Olfr56	Ppp1r16b	Id1	Ccnf
	Ndfip2	Tmed5	Plppr2	Ptger2	Zfp513	Lyrm9
	Zfand2a	Tank	Ramp3	Tgm2	Arl11	Cenps
	Camk2d	Oas1g	Bdkrb1	Ifi206	Ifi209	Qser1
	P2ry10b	H2-T23	Meis3	Nod1	D17H6S53E	Zfp652
	Rhob	Tm9sf4	Trem3	Notch3	Ccrl2	Gm4724
	Slfn5	Phf11d	Fhdc1	Prdm1	Bclaf3	Kifc1
	H2-Q5	Sp140	Rhod	Asb10	Tlr1	Ctsf
	H2-T22	Rnf213	Card6	Hrc	Ankrd50	Ccdc85c
	Tgoln1	Tuba1a	Myo3b	Spats2l	4930503L19Rik	Eldr
	Nfil3	Slfn2	Kdm5b	Plcl1	Tubb2b	2210408F21Rik
	Scimp	H2-Q6	Mustn1	Olfml2b	Lhfpl2	Mir17hg
	Trim12c	Ifi207	Ago4	Sv2a	Tlr9	2610528A11Rik
	Sphk2	Peak1	Ttc9	Gdf15	Tnfrsf26	9930014A18Rik
	Apol9a	Raet1d	Sgtb	Tmc3	Zfp560	4933404O12Rik
	Prdm2	Gvin2	Trim46	Slc35f1	Serpinb9	Pdxp
	Cxcl2	Evi2a	Adamtsl5	Scube3	Cldn12	Snhg4
	Serhl	AC133103.1	Tafa2	Pdk2	Atp10d
	Atp8b4	AC125149.1	Il1f9	Gipc2	Lxn
	Irak2	Psme2	Lacc1	Runx2	Fgfbp3
	H2-Q7	Tmsb10	Zfp758	Mreg	Jaml
	Cttnbp2nl	Bcl2a1b	Zfp488	Cdsn	Dcun1d3
	Rapgef2	Tmem189	Cnrip1	Mocos	C5ar1
	Csprs	Mndal	Il27	Xkr5	Fam161a
	Parp10	Gm45090	Phf11a	Txlnb	Idnk
	Crem	Lilrb4a	Ankrd45	Thbs1	Agmo
	H2-Q10	Pnp	Kctd21	Gpr34	Ptges
	Blcap		Fzd5	Sema3d	Insl6
	Apol9b		Prkce	Pacsin1	Prkca
	Irgm2		Cxcr4	Plekha4	Tlr6
	Csf2rb		Hcar2	Prdm13	Nlgn2
	Nfxl1		Slc16a5	Tlr8	Erich1
	Ifi204		Fam43a	Aicda	Tmem171
	Wdfy1		Cystm1	Clcf1	Gan
	Lmbrd1		Gprc5a	Six5	Bcl3
	Nlrc5		Atxn1	Plekhh2	Aldh7a1
	Ifit3		Dusp18	Reps2	Dpep2
	Plekhn1		Gm973	Foxa3	Ptrh1
	Igtp		Lix1	Map7d2	Arfgap3
	Ms4a6c		Cxcr5	Inhba	Tmem62
	Cstdc4		Klk9	Rap1gap	Parp4
	2010016I18Rik		Entpd1	Cacna2d4	Rnd1
	Psmb9		Fam171b	Hspb8	Stfa3
	Mir155hg		Tmem67	Lad1	Afp
	Kctd12		Arhgap23	Abca9	S100a8
	Gm43351		Ceacam19	Phlda3	Pgpep1
	Gm20559		Eva1b	Fam169a	Cebpb
	Gm6329		Gpr18	Bend6	Zfp420
	Lilr4b		Hamp	Trem1	Tubb2a
	Apbb3		Klhdc1	Slc26a9	Osm
	Gm15433		Fpr2	Stab1	Fcgr4
	Gm7592		Sh2d6	Arrdc4	Olfr99
			Map1b	Rgs8	Glrp1
			Spink2	Hecw2	Ifit3b
			Mapk11	Gpr151	Fabp4
			Tarm1	Sbk1	Hacd1
			Hunk	Upk3b	Cnnm2
			Lipg	B3galnt1	H2ac18
			Iigp1	Elfn2	Dhrs3
			Tmem74	Casc1	Slc31a2
			Defb42	B430306N03Rik	Tecpr1
			Txk	Prr33	Zfp948
			Zfp811	Zfp469	Cd300ld3
			Adh7	2900052L18Rik	Wfdc17
			Spink5	Rell2	4930581F22Rik
			Nod2	Tent5c	Ifi214
			Trim34a	Dok7	Rasal2
			Snx32	E230025N22Rik	Naip5
			Tmem154	Scml4	Cebpd
			Tmem140	D630023F18Rik	Zxdb
			Trim30d	BC106179	Ggh
			Unc13d	Tmem86b	Ceacam1
			Eml1	Nyap1	I830077J02Rik
			Chsy3	Fpr1	Gm15417
			Gm5431	Odf3l1	Cd80
			Gstp3	Cdc42ep2	Gm10863
			Gm8369	Gvin1	Slfn1
			Stfa2l1	Adra1a	Ifi47
			Cxcl11	Calhm6	Naip2
			Layn	Adamts6	Prnp
			Gdpd1	Sprr2g	Gm7609
			Flot2	Pilra	H2-T10
			Nectin2	Ccbe1	6530402F18Rik
			Slc39a4	Ltb4r1	H2-Q1
			Arhgap22	Lancl3	Tm4sf19
			Rnf183	Ctdspl	Mir22hg
			Ifi208	Frat2	4930430E12Rik
			Serpinb7	A4galt	D330050G23Rik
			Ifit1bl2	Rell1	Gm13822
			Flnc	Fbxo10	Rasgef1b
			Zfp874a	Inka2	A530032D15Rik
			Marcks	Gm6377	Gm16350
			4930438A08Rik	Prss50	Cfb
			Tmem35b	Ifnb1	Gm16028
			Ccdc173	Clec4a1	Ccdc71l
			Treml2	Rapgef4	Gm2619
			Lrrc73	Gpr137c	Phf11b
			Stfa1	Olfr1258	H2-Q2
			Rom1	Skint7	Gm20521
			Csf2rb2	Prokr1	Csta3
			Septin5	Espnl	AC168977.2
			Gm10419	Gpr55	9530082P21Rik
			4930599N23Rik	Prss46	Peak1os
			Gm14636	Glt1d1	5830432E09Rik
			Gm8909	Scd4	Ptgs2os2
			H2-Bl	Synpo2	Gm28187
			4632427E13Rik	Carmil2	Gm7160
			Ehd2	Mmp13	Gm29094
			Sirpb1c	Scg2	Gm28809
			Ctla2b	Zfp366	1600010M07Rik
			Erich2	Sgms2	Bcl2a1a
			Klhl41	Efcab5	Gm20186
			AW011738	Flrt3	E230032D23Rik
			Trim30c	Ccdc157	Brd3os
			Olfr613	Tmem198	Flt3l
			Gm5150	Gpr17	Gm39469
			Tgtp2	Robo2	4930471E19Rik
			Naip6	D930048N14Rik	Gm47015
			Serpinb1c	Dlg2	Gm49450
			Cyp4v3	Trim30b	Itprip
			Ccr5	Creb5	Gm52955
			Ifit1bl1	Tnfaip6
			Phyhd1	Slc39a8
			Spaca6	Ndst1
			Gm15471	Tmem179
			Platr16	Lifr
			4930455G09Rik	Mgmt
			Gm15832	1700041G16Rik
			Gm14275	Maf
			Gm12764	Epm2a
			2700069I18Rik	Gucy2g
			Gm11716	Zcchc24
			Erich2os	Hmcn2
			E130102H24Rik	Ghr
			Gm11611	Abcd2
			Gm16096	AI504432
			4933427J07Rik	Tcim
			Maats1os	BC043934
			Trim34b	Med12l
			Gm17017	Chn1
			Gm17034	Fry
			Apold1	Ece1
			Hspa1b	Palld
			Phf11c	Gda
			Vmn2r96	Cd300c
			BC049352	9630013D21Rik
			Gm20632	Slc14a1
			Gm21833	Tmem40
			Gm21984	Adamts14
			Gm21188	Tmem26
			Sirpb1a	Zfp462
			A230028O05Rik	Xcr1
			Gm17435	Plekhh1
			Gm16712	Nuggc
			Gm19705	Ksr2
			1110002J07Rik	Ifnlr1
			9330175E14Rik	Serpinb2
			4932441J04Rik	Tubb4a
			Gm26797	Stat4
			Gm29103	Syne2
			Gm20125	Sema3e
			Gm6209	Aox1
			Gm43255	Hvcn1
			Gbp6	Sptbn2
			Gbp5	Olfr461
			Gm42791	Sp9
			Gm49368	Olfr338
			Gm45322	H2bc23
			Gm45799	Lyz1
			Gm47034	Hba-a1
			Gm47095	Mpzl3
			Gm17749	Fbxo39
			Gm40723	Vmn2r89
			Gm46189	Slc17a7
			Gm47221	Csn1s1
			Gm32552	Gad1
			4930459C07Rik	Nanos1
			Gm46224	Slc39a2
			Gm47729	Gm10384
			Gm6093	Noxred1
			Gm47863	Gm4951
			5033406O09Rik	Pcdhb22
			Gm48899	Prob1
			4933432I03Rik	8030451A03Rik
			Gm49249	Gm12522
			Gm34643	Ripor3
			Gm31814	Il1bos
			Gm49708	Accsl
			Gm36486	6330403L08Rik
			Gm10802	Ly6a
			Gm44505	Airn
				Perm1
				Gm14412
				Gm14419
				Gm14443
				Slc28a2b
				Xirp1
				Gbp4
				Cldn34c1
				Gm11131
				Aox2
				Tm9sf5
				Fpr3
				5830444B04Rik
				Gm12589
				Gm12763
				Gm15395
				Gm16325
				Trp53cor1
				Gm15513
				Gm14091
				Gm15856
				Cd101
				4930512H18Rik
				Gm20431
				Gm15684
				Etohd2
				A430072P03Rik
				9230105E05Rik
				4930503B20Rik
				Gypc
				A930033H14Rik
				Gm17173
				Olfr110
				Zfp964
				Vmn2r114
				Olfr101
				4833427F10Rik
				Galnt2l
				Gm20441
				Zfhx2os
				Gm20667
				Gm21982
				Gm16434
				Sirpb1b
				Gm13285
				Gm9821
				Gm2004
				E230013L22Rik
				Ptgs2os
				Gm26885
				D430036J16Rik
				4732487G21Rik
				4930516B21Rik
				Gm26902
				Gm26965
				Gm26674
				Mirt1
				4833407H14Rik
				Gm26813
				9330104G04Rik
				Lockd
				BE692007
				Gm20687
				Gm28229
				Gm38037
				Gm30948
				Tigd5
				Gm40055
				Gm43064
				Gbp10
				Gm42595
				Gm36070
				Gm5149
				Gm42517
				Gm43848
				Gm43951
				Gm44851
				Gm44949
				Ccdc194
				Gm14377
				Gm45463
				Gm35021
				Gm49369
				K230015D01Rik
				Gm38661
				Gm39459
				Gm38575
				Gm33858
				Gm47547
				Gm36161
				Gm49392
				Gm35019
				Gm49364
				Gm49083
				Gm49463
				Gm32312
				Gm49774
				C230013L11Rik
				Gm50022
				Gm36043
				4833408A19Rik
				Gm50322
				Gm30042
				Gm50321
				Gm2411
				Gm5945
				A930007A09Rik
				Tctn2
				Ahnak2
				FQ976815.1

## Sheet: Table S3
Table S3. Hi-C sequencing data
Sample name	C_1	C_2	T_1	T_2
Clean reads	616344684	502217549	486871398	500264075
Filter reads	274063852	227708643	193948155	214805260
Mapped reads	342,280,832(100%)	274,508,906(100%)	292,923,243(100%)	285,458,815(100%)
Self circles	1,827,026(0.53%)	3,172,671(1.16%)	1,508,100(0.51%)	1,637,684(0.57%)
Dangling ends	826,643(0.24%)	10,087,819(3.67%)	1,212,841(0.41%)	1,293,868(0.45%)
Error	675,921(0.20%)	1,152,053(0.42%)	529,464(0.18%)	373,738(0.13%)
Extra dangling ends	38,753,819(11.32%)	49,061,552(17.87%)	32,509,963(11.10%)	34,544,402(12.10%)
Duplicated reads	56,967,531(16.64%)	53,170,395(19.37%)	59,112,838(20.18%)	54,746,479(19.18%)
Valid pairs	243,229,892(71.06%)	157,864,416(57.51%)	198,050,037(67.61%)	192,862,644(67.56%)
Cis valid pairs	195,883,213(80.53%)	134,783,674(85.38%)	163,167,202(82.39%)	159,332,128(82.61%)
Trans valid pairs	47,346,679(19.47%)	23,080,742(14.62%)	34,882,835(17.61%)	33,530,516(17.39%)

## Sheet: Table S4
Table S4. Summary of A/B compartment conversion
C_to_T	A to A	B to B	A to B	B to A	Switch
chr1	632	1198	36	45	81
chr2	669	1010	16	55	71
chr3	426	1052	34	38	72
chr4	473	944	24	7	31
chr5	510	861	28	39	67
chr6	495	877	27	41	68
chr7	403	833	15	37	52
chr8	406	796	23	13	36
chr9	413	739	17	36	53
chr10	414	811	6	35	41
chr11	486	654	20	26	46
chr12	360	701	13	24	37
chr13	402	662	23	34	57
chr14	323	762	14	19	33
chr15	322	651	13	21	34
chr16	313	597	27	11	38
chr17	280	583	11	23	34
chr18	272	556	14	34	48
chr19	205	332	17	14	31
chr20	323	1050	39	8	47
chr21	5	10	3	2	5

## Sheet: Table S5
Table S5. Differentially expressed genes associated with A/B compartment switching
Gene_name	Length	C1	C2	T1	T2	logFC	Pvalue	FDR
Slc17a6	4104	0	0	5.72	4.62	11.7788	6.00412e-16	5.13249e-15
Il33	2493	0.01	0.02	34.4	52.52	11.6412	1.64648e-29	2.35847e-28
Cxcl3	1027	0	0	21.63	21.7	11.521	2.51099e-15	2.08093e-14
Eml1	3841	0	0	2.96	3.3	10.9694	6.30092e-14	4.83336e-13
Fhod3	4941	0	0.01	2.53	2.25	9.50487	2.04387e-11	1.35038e-10
Myo3b	2367	0	0	2.15	1.67	9.49002	2.44161e-10	1.51514e-09
S100a8	486	0	0	13.87	15.73	9.2019	1.04127e-09	6.17192e-09
Gdnf	3674	0	0	0.84	0.93	9.06715	2.08217e-09	1.20745e-08
Cxcl2	1063	3.58	1.91	1006.31	1015.93	8.95134	0	0
Ifi202b	1714	1.06	1.14	369.41	385.19	8.5496	0	0
Ifi209	2132	0.31	0.17	56.73	66.26	8.29731	3.65406e-157	2.80195e-155
Met	3240	0	0	0.2	0.43	7.59667	3.47586e-06	1.52384e-05
Ifi214	1715	0.12	0.01	10.91	13	7.57417	7.16176e-34	1.16137e-32
Aldh1a2	2264	0.04	0.02	5.46	5.59	7.507	5.61912e-23	6.47518e-22
Gbp3	2631	0.26	0.37	42.46	42.59	7.48195	5.137e-194	5.04575e-192
Loxhd1	6257	0	0	0.15	0.15	7.37063	9.23557e-06	3.8566e-05
Ccr1	2833	0.09	0.01	6.56	9.41	7.28064	2.91975e-20	3.04478e-19
Ptpn13	4401	0	0	0.11	0.22	7.25877	1.55332e-05	6.3396e-05
Zbp1	1197	1.99	2.64	279.68	269.83	7.23881	0	0
Ptgs2	4453	5.07	5.86	716.66	706.16	7.14911	0	0
Ifi208	2199	0.02	0.04	3.83	5.05	7.14096	3.59896e-20	3.74361e-19
4930503B20Rik	1295	0	0	0.52	0.69	6.9185	6.86275e-05	0.000259644
Dll1	1606	0	0	0.34	0.36	6.8652	9.74695e-05	0.00036258
Erich2	1552	0.02	0	1.91	1.6	6.86225	6.62355e-06	2.81351e-05
Erich2os	608	0	0	2.24	1.19	6.71072	0.000187026	0.000673026
Stat4	2833	0	0	0.31	0.19	6.56936	0.000292717	0.00102528
Ttc39c	2184	0.02	0	0.85	0.68	6.45576	3.24979e-05	0.000128
Ksr2	13125	0	0	0.02	0.05	6.39964	0.000642995	0.002143
Gbp5	3116	0.04	0.05	3.13	3.66	6.30915	2.51949e-28	3.48321e-27
Basp1	1855	1.85	2.52	152.7	148.33	6.24444	0	0
Gm16325	3174	0	0	0.19	0.12	6.22174	0.00114041	0.00365892
Ifi206	2090	0	0.01	0.3	0.66	6.03286	0.000163733	0.000593554
Ccbe1	4243	0	0	0.08	0.06	5.89981	0.00337695	0.0100587
Lrp2	15460	0	0	0.03	0.02	5.8812	0.00343857	0.010226
Gbp7	4788	0.5	0.41	19.26	19.36	5.74489	4.85298e-258	6.41683e-256
Slc17a8	1982	0	0	0.03	0.24	5.61947	0.00897432	0.0247114
Gm12589	638	0	0	0.84	0.59	5.57324	0.00884475	0.0244068
Sytl2	3422	0	0	0.13	0.09	5.55771	0.00914443	0.025153
Gm38575	760	0	0	0.21	0.76	5.53393	0.0110978	0.0300137
Mx1	1797	0.87	0.58	25.13	29.93	5.44649	6.88963e-141	4.5991e-139
Hecw2	7041	0	0.12	0.5	0.58	5.44032	0.00152761	0.0048019
Ptpn5	1309	0.2	0.17	7.64	7.88	5.41508	6.36579e-31	9.52191e-30
Tarm1	1379	0.09	0.06	2.44	2.11	5.25592	2.14715e-09	1.24373e-08
Gm14377	2094	0.02	0	0.42	0.21	5.24798	0.00269115	0.00815131
Rassf6	1172	0	0.02	0.39	0.45	5.11716	0.00348256	0.0103479
Myc	2225	0.56	0.6	17.24	16.38	5.05198	4.95357e-108	2.49822e-106
Sirpb1c	1466	0.07	0.04	1.82	1.35	5.0151	4.898e-08	2.55645e-07
Prdm1	4612	0.01	0.07	0.56	0.65	4.94568	2.63995e-09	1.51895e-08
Mrc2	2209	0.05	0	0.24	0.51	4.83303	0.000320349	0.00111487
Rhobtb1	3363	0.29	0.04	1.45	1.29	4.77791	5.2618e-14	4.05436e-13
Dlg2	2276	0.01	0	0.24	0.21	4.72524	0.0105476	0.0286571
Ifi203	715	1.8	2.65	45.54	55.1	4.65564	7.28305e-71	2.40364e-69
Clec4a1	1558	0	0.12	1.24	1.2	4.64304	1.63449e-06	7.44417e-06
Mfap3l	3135	0.16	0.09	2.98	3.45	4.49818	2.13132e-32	3.31089e-31
Tlr8	2216	0.01	0.01	0.19	0.34	4.36937	0.00157679	0.00494745
Herc6	4161	2.95	2.07	37.49	36.99	4.28516	0	0
Ifi204	2378	5.93	7.07	117.35	130.97	4.02782	0	0
Ifi204	1031	2.23	2.51	27.19	37.63	3.89157	1.31414e-61	3.69303e-60
Tfcp2l1	8324	0.12	0.08	1.16	1.71	3.87989	8.33873e-34	1.34904e-32
Sdc3	4851	2.43	3.29	36.09	40.69	3.85159	9.35688e-70	3.03944e-68
Ifih1	4023	6.36	7.79	74.64	76.28	3.61751	0	0
Thsd4	6974	0.02	0.02	0.26	0.19	3.61373	2.36592e-05	9.44673e-05
Neo1	5976	0.07	0.08	0.77	0.41	3.52328	4.06912e-09	2.30651e-08
Flt1	3836	0.03	0.01	0.1	0.21	3.51015	0.00235274	0.00719496
Ptgs2os	2759	0.05	0.06	0.51	0.47	3.33326	6.28847e-05	0.000239277
Crem	865	4.92	5.56	95.3	84.14	3.27516	1.70185e-133	1.06055e-131
Car13	2299	3.01	2.94	25.04	27.78	3.26437	3.77883e-132	2.32674e-130
Cyp4v3	3808	0.41	0.46	3.5	4.19	3.26366	8.46962e-37	1.47803e-35
Rab30	1865	0.14	0	1.17	0.83	3.12375	0.00050554	0.00171171
Metrnl	1302	3.07	2.76	20.77	25.49	3.04582	1.20221e-50	2.76764e-49
Fap	2488	0.07	0.15	0.84	0.72	3.01891	8.41463e-05	0.000315292
Gab2	5642	2.11	2.17	15.35	16.27	2.99519	8.72727e-184	8.07253e-182
Xylt1	9020	1.73	1.71	12.24	12.19	2.94011	1.24423e-236	1.49214e-234
Ifi203	2139	15.1	18.56	143.9	166.31	2.92474	1.90766e-303	3.36319e-301
Pacrg	1475	0.18	0.03	0.64	0.29	2.92363	0.0151193	0.0398042
Ifi207	2822	20.67	21.9	152.87	156.23	2.88591	0	0
Mogat1	966	0.87	0.36	3.26	3.93	2.88489	2.75774e-07	1.34573e-06
H2-T10	924	3.59	2.3	22.82	16.66	2.8253	7.27911e-27	9.56117e-26
Atxn1	5798	0.45	0.61	6.71	5.85	2.81759	1.81097e-64	5.32122e-63
Flrt2	4924	5.69	5.98	42.89	44.44	2.7701	1.10362e-300	1.88135e-298
Gad1	1022	0.09	0.03	0.37	1.59	2.75256	0.00207079	0.00639144
Zyx	1841	5.33	4.15	32.35	29.06	2.71396	8.03781e-83	3.13414e-81
Bst1	2425	1.42	1.54	8.74	9.49	2.6983	2.8787e-43	5.77054e-42
Arhgef3	3618	0.5	0.63	3.21	3.43	2.68517	2.07603e-25	2.59844e-24
Igf2r	8853	3.02	3.51	17.32	17.85	2.55948	3.1089e-217	3.42926e-215
Col14a1	6001	0.01	0.03	0.12	0.13	2.49416	0.0174795	0.0454724
Ebi3	1098	11.13	10.34	56.9	56.47	2.49301	1.80249e-88	7.68183e-87
Stat1	2693	27.13	28.09	164.66	164.06	2.47362	0	0
9530082P21Rik	2356	1.44	1.56	8.29	6.87	2.44854	1.15365e-29	1.6606e-28
Rmdn2	1483	1.09	1.12	7.55	6.56	2.44017	2.09654e-17	1.92544e-16
Rasgef1b	2970	2.58	3.2	12.56	13.32	2.31265	4.19864e-57	1.08938e-55
Gm16712	1382	0.86	1.16	6.79	5.56	2.30991	2.74734e-13	2.0392e-12
Airn	1190	0.17	0.3	1.31	0.82	2.23634	0.00719825	0.0201682
Ptgs2os2	3944	3.02	3.47	13.3	14.64	2.21286	1.33747e-70	4.4e-69
Tor3a	2171	23.62	25.53	137.19	111.58	2.18553	4.19445e-255	5.44144e-253
Myof	6176	6.48	6.95	27.58	28.96	2.17969	7.05932e-221	7.91373e-219
Ankrd33b	3402	3.53	2.99	11.39	11.32	2.15824	9.91662e-58	2.60573e-56
Samsn1	1902	4.08	4.26	16.21	17.32	2.12105	9.5828e-44	1.95321e-42
Klf6	3955	11.26	12.24	46.79	49.87	2.10418	2.16762e-215	2.35324e-213
E130102H24Rik	741	0.54	0.87	2.49	3.05	2.09963	0.00209334	0.00645625
Aig1	1252	3.52	3.44	12.56	16.2	2.09566	5.13381e-23	5.92255e-22
Gm8909	1111	1.54	1.22	4.84	6.17	2.08118	1.38568e-08	7.54751e-08
Fndc3a	4943	18.23	19.39	74	75.97	2.03115	1.96856e-259	2.63672e-257
Nmi	1085	20.67	18.81	74.15	74.49	2.02628	1.08762e-82	4.22491e-81
Mcoln2	2520	0.14	0.12	0.42	0.49	1.99915	0.00774241	0.021564
Esd	788	186.58	191.41	741.71	689.05	1.96975	0	0
Tmem71	2988	0.09	0.17	0.45	0.43	1.94224	0.00617898	0.0174978
Galnt3	2829	3.54	4.49	16.04	16.74	1.84687	1.90229e-42	3.71226e-41
Tmem86a	1831	0.71	0.77	2.19	2.64	1.82466	2.92737e-06	1.29438e-05
Mreg	2284	0.2	0.24	0.8	0.63	1.79909	0.00395274	0.0116326
Ypel5	2176	4.27	3.61	11.1	10.17	1.771	1.90258e-25	2.38569e-24
Pld1	4727	0.9	0.94	2.57	2.23	1.72336	9.05243e-13	6.51744e-12
Uchl1	1134	0.41	0.41	1.42	1.24	1.69868	0.0131992	0.0351802
Ambp	1037	0.67	0.91	2.68	2.17	1.68412	0.00158824	0.00498261
4930455G09Rik	630	1.96	1.65	5.45	5.08	1.64525	0.00175368	0.0054601
Ccr5	4038	0.22	1.06	1.38	1.2	1.64033	6.22482e-05	0.000237162
Dap	1551	34.62	33.72	103	93.23	1.63046	1.72653e-91	7.60963e-90
Napb	4298	2.33	2.31	5.72	7.03	1.58065	1.81936e-22	2.05858e-21
Kctd21	2966	0.44	0.43	1.05	1.36	1.57039	0.000130002	0.00047689
Prune2	4699	0.97	1.15	2.28	2.5	1.56966	3.43775e-11	2.24329e-10
Usp35	3925	0.59	0.54	0.99	1.31	1.54912	0.000112346	0.00041515
St18	3848	2.05	2.39	8.98	6.37	1.53626	1.53958e-23	1.81158e-22
Sptbn2	2527	0.1	0.19	0.34	0.84	1.53054	0.0032816	0.00979447
Peak1	9168	28.11	28.81	76.18	73.51	1.49982	5.54711e-255	7.15126e-253
Sh3bgrl2	4070	11.15	9.99	28.7	27	1.48272	1.98883e-70	6.53242e-69
Exoc6b	5270	4.21	3.43	9.58	9.62	1.47952	6.0055e-40	1.12003e-38
Aldh7a1	2316	2.7	2.57	7.8	6.94	1.47659	7.60835e-15	6.1665e-14
Slc6a12	1871	126.17	127.11	286.03	263.37	1.44912	2.35241e-134	1.48389e-132
Fars2	1542	9.64	11.65	26.88	26.06	1.40459	1.21042e-25	1.52986e-24
Fbxw17	1299	12.71	13.72	30.34	26.82	1.38774	2.68923e-24	3.25533e-23
Grk5	5927	0.62	0.62	2.37	1.59	1.37253	4.02469e-09	2.28195e-08
Wdr7	6994	3.62	4.14	8.41	8.94	1.33531	1.84135e-35	3.11836e-34
Camk2d	2038	12.48	13.69	51.09	37.9	1.33352	1.34476e-43	2.73015e-42
Mpeg1	4243	35.42	33.87	79.81	82.26	1.33341	1.58568e-142	1.07239e-140
Acadsb	2024	20.27	20.91	46.89	49.02	1.32298	2.57107e-52	6.15237e-51
Slc30a4	5294	7.14	7.73	16.62	17.36	1.32203	7.58597e-54	1.86725e-52
Gm45799	1406	2.06	1.61	1.78	2.88	1.31742	0.00196642	0.0060903
Rhbdd1	3629	10.6	10.45	24.26	23.97	1.31385	5.63241e-56	1.43078e-54
Kif3c	4130	6.26	6.59	21.05	19.45	1.30685	1.66696e-50	3.82048e-49
Ppm1h	1609	10.36	8.88	32.89	36.5	1.30539	3.48707e-27	4.6405e-26
Tns3	7566	26.55	26.22	62.19	56.95	1.28978	1.91315e-120	1.07821e-118
Mical2	6337	1.88	2.01	4.8	4.29	1.28277	5.05258e-20	5.22666e-19
Ctsc	2469	43.6	42.03	88.91	99.07	1.27053	1.0188e-82	3.96504e-81
Myo10	7319	11.14	11.02	24.72	23.61	1.24967	1.2152e-80	4.57408e-79
Shox2	2730	1.15	1.48	2.7	2.98	1.24962	4.0483e-06	1.76058e-05
Mob3c	2804	2.27	2.93	5.52	4.92	1.22265	5.51214e-08	2.86539e-07
Gm39469	1696	5.92	6.54	13.1	12.79	1.20435	2.48533e-13	1.85072e-12
Rasal2	6312	3.12	3.05	8.47	8.43	1.19257	1.49176e-32	2.32933e-31
Nrp2	6393	52.8	50.98	114.82	107.5	1.18838	1.58552e-136	1.01883e-134
Rffl	3025	3.23	4.19	7.69	8.51	1.15973	1.11584e-11	7.49968e-11
Amotl1	6202	3.14	3.38	8.49	9.31	1.14481	5.86097e-27	7.73475e-26
Bcl6	4083	15.43	15.79	28	28.16	1.11752	4.72302e-53	1.14884e-51
Lyrm4	2086	9.35	8.41	17.58	18.07	1.11646	2.43554e-18	2.32798e-17
Klf3	2285	1.17	0.8	2.74	3.1	1.11611	6.36968e-05	0.000242144
Evl	1776	2.18	2.1	4.52	4.61	1.10536	2.29785e-05	9.19988e-05
Prdm2	7093	9.31	9.85	19.52	18.83	1.09591	7.89287e-58	2.07926e-56
Mndal	1442	93.53	107.8	202.85	237.63	1.07632	2.7141e-42	5.27651e-41
Prkce	5364	1.16	1.24	2.35	2.85	1.06846	3.80224e-08	1.99972e-07
Tmem126a	781	29.59	33.95	63.29	62.93	1.06842	1.27483e-16	1.1252e-15
Tasp1	2180	10.7	9.3	19.12	17.88	1.04236	3.9188e-17	3.53137e-16
Pde1b	2899	3.76	4.7	6.89	7.68	1.03739	4.17719e-11	2.71123e-10
Gm6329	1410	10.69	10.56	31.07	25.04	1.0348	6.73417e-15	5.47304e-14
Itprip	3755	5.85	6.16	11.32	11.12	1.01787	9.93122e-20	1.01211e-18
Stk3	2896	13.56	15.13	25.8	27.15	1.0058	1.81277e-27	2.43121e-26
Nav2	7518	9.47	8.8	4.48	4.7	-1.0241	5.58967e-30	8.1656e-29
Trub1	3116	9.14	10.34	4.06	4.23	-1.02485	1.2326e-13	9.31995e-13
Arl5a	5239	16.4	16.6	7.08	7.54	-1.04985	1.09232e-34	1.80829e-33
Kif20b	4719	27.74	27.65	10.59	12.08	-1.07659	9.62633e-50	2.182e-48
Fn3krp	2520	4.15	3.84	1.75	1.71	-1.09431	4.50232e-06	1.94695e-05
Recql	1101	44.17	45.39	21.08	25.09	-1.10214	1.09274e-25	1.38622e-24
Laptm5	2428	492.48	468.1	206.99	206.16	-1.11221	7.47906e-141	4.97647e-139
Celf2	3472	80.46	74.56	33.53	28.01	-1.12277	9.61237e-85	3.83509e-83
Cdk1	816	283.56	277.45	136.66	116.84	-1.12325	2.60065e-62	7.42985e-61
Paqr4	2575	3.72	2.99	1.56	1.26	-1.1401	3.71059e-05	0.000145179
S100a4	497	4368.11	4343.8	1974.76	1692.79	-1.14634	7.16108e-84	2.81356e-82
Syne2	8282	0.42	0.91	0.19	0.14	-1.15494	0.0045478	0.0132384
Ect2	3596	36.82	34.04	15.49	14.24	-1.15815	1.15443e-46	2.49868e-45
Ctsf	1467	28.23	30.11	11.16	11.8	-1.17348	2.37456e-19	2.37998e-18
Tcf7l2	2561	2.54	3.03	1	1.5	-1.19544	4.86553e-06	2.09654e-05
Ak4	2337	43.57	52.65	23.51	23.99	-1.19767	3.74708e-46	8.05954e-45
Bcor	4895	10.29	11.04	4.39	5.11	-1.20698	9.87839e-35	1.63664e-33
Tmem51	1881	16.56	15.93	6.07	6.98	-1.21433	3.33863e-16	2.88142e-15
Zc3hav1l	6536	1.9	2.18	0.65	0.93	-1.24639	8.9335e-08	4.56456e-07
Rdh10	3462	3.86	3.6	1.52	1.36	-1.27686	2.43006e-09	1.40288e-08
Mbnl1	2538	348.91	369.01	128.13	129.21	-1.32644	2.58615e-223	2.98015e-221
Bnip3	1222	136.93	155.85	56.25	55.3	-1.3565	1.04974e-46	2.27925e-45
Clybl	1231	7.74	7.63	2.42	2.23	-1.61122	9.04695e-09	4.99763e-08
Med12l	8562	0.42	0.4	0.11	0.12	-1.74164	5.11827e-05	0.000196674
Bnip3	339	38.03	54.79	11.37	14.05	-1.77821	1.68538e-05	6.84471e-05
Card11	4228	14.77	13.86	3.11	3.54	-2.03978	4.02359e-62	1.14318e-60
Hdac9	3840	14.72	15.22	3.29	3.02	-2.09058	9.22735e-66	2.7908e-64
Atp7b	6505	0.48	0.64	0.1	0.14	-2.14089	3.09019e-06	1.36316e-05
Ttc39a	2043	1.32	1.57	0.42	0.21	-2.2005	2.69434e-05	0.000106857
Frmd4b	2026	17.77	20.38	2.09	4.84	-2.80691	9.33254e-95	4.20311e-93
Cav2	2733	3.32	4.26	0.41	0.59	-2.94653	9.94673e-13	7.13639e-12
Sparcl1	2759	0.33	0.24	0.01	0.03	-3.35162	0.0104787	0.0284887
S1pr1	3046	4.44	4.23	0.26	0.45	-3.48452	1.70722e-30	2.53344e-29
Hpgd	1683	18.23	18.39	0.2	0.38	-5.85239	1.82674e-69	5.87835e-68

## Sheet: Table S6
Table S6. Summary of TAD and TAD border
	C			T
									TAD Number	Min	Median	Mean	Max
	TAD Number	TAD border Number		TAD Number	TAD border Number			C	10104	20000	240000	269538	87375966
chr1	779	778		775	774			T	9983	20000	240000	272805	87215966
chr2	657	656		682	681
chr3	637	636		608	607
chr4	620	619		599	598			TAD classify	Number
chr5	576	575		554	553			Stable	4964
chr6	561	560		588	587			Merge	2258
chr7	541	540		519	518			Split	931
chr8	510	509		512	511			Rearrangement	1957
chr9	480	479		442	441
chr10	466	465		480	479
chr11	495	494		510	510
chr12	446	445		433	432
chr13	447	446		439	438
chr14	472	471		457	456
chr15	402	401		392	391
chr16	357	356		349	348
chr17	381	380		374	373
chr18	326	325		331	330
chr19	243	242		230	229
chr20	700	699		697	696
chr21	8	7		11	10
Total	10104	10083		9982	9962

## Sheet: Table S7
Table S7. Unique TAD boundaries for each chromosome in HBeAg-treated macrophages
Chromosomes	Number
chr1	481
chr2	376
chr3	395
chr4	352
chr5	328
chr6	358
chr7	302
chr8	334
chr9	242
chr10	279
chr11	250
chr12	287
chr13	265
chr14	305
chr15	242
chr16	218
chr17	236
chr18	198
chr19	112
chr20	494
chr21	8

## Sheet: Table S8
Table S8. Differentially expressed genes associated with unique TAD boundaries in HBeAg-treated macrophages
Gene_name	C1	C2	T1	T2	logFC	Pvalue	FDR
1600010M07Rik	1.74	2.03	5.87	7.81	1.79046	0.000957846	0.00310799
1700006J14Rik	0.07	0.05	0.5	0.8	3.04196	0.000781809	0.0025724
2700069I18Rik	1.46	1.45	3.93	3.91	1.24239	0.00573172	0.0163615
4930503L19Rik	4.58	5.24	9.51	11.48	1.10202	7.83773e-12	5.3198e-11
4930512H18Rik	0	0	0.63	0.59	6.88742	7.84577e-05	0.000294888
5830444B04Rik	0.14	0.42	1.04	0.7	1.53531	0.0144708	0.0382434
8030451A03Rik	0	0	0.15	0.22	5.66389	0.00689557	0.0193716
9230105E05Rik	0.04	0	0.26	0.21	3.43548	0.0153755	0.0404012
A530032D15Rik	2.69	3.06	17.25	18.44	2.09905	4.94252e-19	4.88731e-18
Abca1	1.15	1.19	16.97	17.04	4.01221	0	0
Abcd2	0.31	0.23	0.52	0.09	-1.66729	0.010688	0.0290088
Abhd15	1.91	1.87	0.53	0.82	-1.56004	1.51497e-05	6.19412e-05
Acpp	0	0	2.63	1.61	9.75443	5.74045e-11	3.70026e-10
Acsbg1	1.15	1.29	19.29	18.23	4.0664	1.44536e-152	1.04609e-150
Acsl4	29.62	32.27	65.48	64.89	1.20161	1.90986e-114	1.02059e-112
Adssl1	27.11	29.99	9.77	10.4	-1.07301	8.87058e-18	8.28309e-17
Aftph	18.06	18.76	36.59	37.35	1.03807	1.30994e-52	3.16025e-51
Agmo	4.43	4.26	15.58	13.91	1.8124	1.22999e-38	2.22748e-37
Alcam	68.13	73.29	240.16	253.68	1.41357	8.71653e-173	7.58633e-171
Alox5	5.38	6.35	0.77	1.78	-2.44718	9.9033e-24	1.17198e-22
Ambp	0.67	0.91	2.68	2.17	1.68412	0.00158824	0.00498261
Ank2	2.63	2.77	5.02	5.2	1.15414	1.80957e-19	1.82256e-18
Ankrd33b	3.53	2.99	11.39	11.32	2.15824	9.91662e-58	2.60573e-56
Antxr2	9.8	10.16	34.94	32.43	1.84854	1.92596e-121	1.08841e-119
Aox1	0	0	0.07	0.05	5.47652	0.0114679	0.0309417
Aox2	0.01	0.01	0.25	0.36	4.78789	3.10643e-07	1.50839e-06
Apoe	4.99	5.3	1.64	1.6	-1.55855	1.80284e-05	7.29304e-05
Aqp9	0.34	0.43	11.25	13.7	5.11653	2.83975e-92	1.25698e-90
Arg2	0.52	0.45	9.83	11.44	4.54255	1.28431e-42	2.51821e-41
Ascc3	15.04	15.29	37.13	41.07	1.5168	6.21008e-132	3.80105e-130
Asl	12.85	16.92	35.92	33.74	1.25566	1.27437e-28	1.77972e-27
Asns	102.29	108.84	198.51	194.38	1.01535	1.84972e-89	7.93225e-88
Atf3	24.47	24.9	72.99	84.12	1.86419	4.86972e-77	1.73485e-75
Atp13a4	0.02	0.05	1.88	1.68	7.27498	1.76205e-11	1.1668e-10
Atp23	13.76	14.34	4.38	4.65	-1.54335	2.93081e-14	2.29775e-13
Atp7b	0.48	0.64	0.1	0.14	-2.14089	3.09019e-06	1.36316e-05
Atp8b4	15.65	16.47	36.51	36.57	1.29515	1.436e-90	6.22279e-89
Atrn	11.13	11.79	26.23	25.02	1.28707	2.62207e-99	1.23765e-97
Aurkb	74.44	75.99	25.6	27.92	-1.37099	7.88661e-72	2.62382e-70
Bace1	2.54	2.47	1.14	1.08	-1.10268	8.44222e-08	4.32533e-07
BC049352	0.58	0.59	2.82	2.94	2.40024	7.2183e-09	4.0111e-08
Bcar3	2.64	2.11	40.17	47.05	4.39052	0	0
Bcl2a1a	0.27	0.38	13.78	15.41	5.49887	2.40556e-28	3.32794e-27
Bst1	1.42	1.54	8.74	9.49	2.6983	2.8787e-43	5.77054e-42
C130026I21Rik	55.72	54.87	194.68	227.93	2.00498	6.87248e-152	4.93932e-150
Card6	1.3	1.45	2.79	3.43	1.38522	8.06656e-12	5.46912e-11
Cbx5	50.83	48.37	26.42	28.9	-1.23363	8.89763e-130	5.33521e-128
Ccbe1	0	0	0.08	0.06	5.89981	0.00337695	0.0100587
Ccdc122	0.06	0.03	0.26	0.5	3.19097	0.0101465	0.0276659
Ccdc157	0.21	0.19	0.45	0.6	1.7197	0.00048741	0.00165413
Cd109	11.18	12.15	0.49	0.7	-4.19648	5.15754e-163	4.12343e-161
Cd276	35.35	36.82	9.73	11.08	-1.71539	4.53554e-86	1.83801e-84
Cd59a	0.62	0.68	4.55	4.63	2.8745	4.93737e-17	4.43761e-16
Cd82	22.94	23.5	49.9	44.02	1.14183	4.81502e-33	7.65172e-32
Cdca2	46.99	43.88	17.64	18.67	-1.33497	3.11556e-72	1.04495e-70
Cdkl2	1.44	1.25	3.79	3.95	1.53074	4.01996e-13	2.95614e-12
Celf2	80.46	74.56	33.53	28.01	-1.12277	9.61237e-85	3.83509e-83
Cemip2	1.1	1.42	5.17	4.33	2.0381	8.28971e-33	1.31129e-31
Cenpf	16.82	19.29	4.98	4.89	-1.71791	1.02427e-140	6.79344e-139
Cep89	13.04	12.84	6.27	5.21	-1.03863	8.09789e-13	5.84857e-12
Cfb	0.35	0.09	29.79	35.16	8.04512	2.72589e-117	1.49143e-115
Cfh	14.63	15.93	1.86	2.03	-2.93479	4.79109e-128	2.83982e-126
Cfhr2	0.23	0.34	0	0	-5.50054	0.00893541	0.0246306
Cip2a	39.01	40.65	15.29	15.87	-1.19789	4.84141e-68	1.5108e-66
Cmah	0.45	0.58	0.19	0.15	-1.43344	5.60716e-05	0.00021466
Cntnap5c	0.73	0.73	5.37	5.52	2.86589	1.03258e-13	7.84208e-13
Creb5	0.19	0.24	0.64	0.81	1.08854	0.0170147	0.0443526
Crem	4.92	5.56	95.3	84.14	3.27516	1.70185e-133	1.06055e-131
Crtam	0	0.09	3.53	2.83	5.52697	0.00509043	0.0146751
Cryl1	28.75	28	14.14	11.74	-1.11348	2.13278e-18	2.04618e-17
Cx3cr1	112.83	105.96	26.18	23.58	-2.01839	1.28062e-204	1.30769e-202
Cystm1	1.37	1.03	4.34	4.6	1.67282	0.000265191	0.000933941
D3Ertd751e	3.67	4.35	2.41	1.38	-1.01036	0.000739697	0.00244202
Dek	196.17	217.11	99.39	96.9	-1.06447	1.61821e-112	8.45035e-111
Dip2a	3.13	3.55	7.48	7.52	1.20001	6.84334e-26	8.75667e-25
Dlg2	0.01	0	0.24	0.21	4.72524	0.0105476	0.0286571
Dner	0.66	1.17	2.17	2.6	1.53945	0.000230176	0.000818594
Dnmt3a	46.55	51.54	27.55	27.8	-1.15328	2.30321e-90	9.93898e-89
Dnmt3b	2.96	2.83	0.72	0.96	-1.60027	2.51598e-10	1.56035e-09
Dock4	1.95	1.89	5.13	4.77	1.26946	3.04937e-24	3.68479e-23
Ece1	0.29	0.24	1.33	0.78	1.70436	0.000257219	0.000907416
Edil3	0.49	0.56	8.33	8.23	4.19564	1.14709e-124	6.64636e-123
Eldr	7.56	8.13	1.62	2.44	-2.0179	2.41824e-10	1.50153e-09
Eng	0.39	0.29	4.57	5.22	3.95691	7.83902e-46	1.67848e-44
Epm2a	0.67	0.73	0.2	0.24	-1.54628	0.00303716	0.00911768
Epn2	2.64	2.19	5.95	5.02	1.16587	1.87793e-12	1.32521e-11
Ern1	3.55	3.5	8.57	9.13	1.25053	4.6078e-29	6.51052e-28
Erp29	302.92	280.52	140.58	130.27	-1.01679	1.13176e-68	3.5805e-67
Esco2	23.02	23.5	8.21	7.16	-1.49123	8.41605e-45	1.7678e-43
Exoc6b	4.21	3.43	9.58	9.62	1.47952	6.0055e-40	1.12003e-38
Fads3	1.38	1.45	4.6	3.24	1.31509	4.3316e-07	2.07641e-06
Fam171b	0.13	0.13	1.1	1.25	3.25908	7.53382e-19	7.37192e-18
Fam210b	0.92	1.16	2.73	2.21	1.36377	2.72296e-07	1.33002e-06
Fars2	9.64	11.65	26.88	26.06	1.40459	1.21042e-25	1.52986e-24
Fbxo15	0.15	0.48	2.49	2.85	3.36578	2.07391e-10	1.29475e-09
Fbxo39	0.02	0.03	0.36	0.26	3.88795	0.00904072	0.0248843
Fbxo48	5.92	6.62	2.63	2.66	-1.1669	2.0324e-06	9.15336e-06
Fhod1	11	11.17	2.07	1.95	-2.24082	7.51827e-59	2.01402e-57
Fhod3	0	0.01	2.53	2.25	9.50487	2.04387e-11	1.35038e-10
Flnb	14.87	15.72	36.91	34.38	1.33643	9.49306e-114	5.03376e-112
Flrt2	5.69	5.98	42.89	44.44	2.7701	1.10362e-300	1.88135e-298
Flt1	0.03	0.01	0.1	0.21	3.51015	0.00235274	0.00719496
Fndc3b	9.04	9.73	30.62	30.21	1.80495	8.18108e-173	7.1809e-171
Fosl1	3.03	3.76	46.75	48.16	4.06902	7.2159e-178	6.52818e-176
Fpr3	0	0	0.35	0.19	5.58097	0.00894096	0.0246335
Frat2	0.63	0.42	0.15	0.1	-1.97513	0.0151547	0.0398771
Fzd5	0.62	0.57	2.36	2.51	2.07919	2.32723e-25	2.90756e-24
Galnt2l	2.44	1.73	0	0.01	-10.179	5.8171e-12	4.00365e-11
Gan	4.59	4.66	13.96	14.06	1.19522	4.34387e-54	1.07564e-52
Gbp5	0.04	0.05	3.13	3.66	6.30915	2.51949e-28	3.48321e-27
Get1	12.4	15.75	8.07	5.89	-1.16805	8.6823e-16	7.37603e-15
Ghr	0	0.08	0.32	0.3	4.43584	0.00132206	0.00420058
Gipc2	0.11	0	0.59	0.39	4.67741	0.0121225	0.0325111
Gm15433	4.87	4.5	34.18	36.31	2.89889	4.17743e-93	1.86108e-91
Gm21982	0.89	1.14	0.34	0.16	-1.93903	4.41268e-05	0.000171059
Gm28187	3.75	3.44	12.87	12.65	1.93744	1.02563e-33	1.6502e-32
Gm35021	0	0	0.37	0.42	5.7285	0.00554213	0.0158624
Gm42047	147.05	150.42	61.99	63.17	-1.0723	1.36925e-148	9.57407e-147
Gm47034	0	0	1.56	2.5	7.21951	2.10167e-05	8.44557e-05
Gm49083	0.05	0.03	0.51	0.43	4.01792	0.000137113	0.000501726
Gm7592	4.25	4.68	38.77	44.32	3.29125	1.43322e-205	1.49308e-203
Gpr84	57.41	55.18	6.7	7.49	-2.87271	4.75877e-154	3.50568e-152
Grcc10	61.76	64.44	22.13	23.73	-1.35128	5.13898e-28	7.02929e-27
Greb1	0.12	0	0.1	0.1	4.59997	0.000877379	0.00286401
Gtpbp2	16.65	18.64	84.77	88.85	1.98481	1.20883e-101	5.86693e-100
Hao1	0.14	0.27	3.01	2.53	3.92688	5.44102e-16	4.65692e-15
Hdac9	14.72	15.22	3.29	3.02	-2.09058	9.22735e-66	2.7908e-64
Hdgfl3	4.37	4.58	1.61	2.01	-1.18026	1.28672e-13	9.71134e-13
Hecw2	0	0.12	0.5	0.58	5.44032	0.00152761	0.0048019
Herc6	2.95	2.07	37.49	36.99	4.28516	0	0
Hipk1	32.35	31.86	80.34	79.93	1.14851	2.67011e-137	1.73196e-135
Hivep3	6.43	6.02	2.75	3.09	-1.02382	1.06674e-20	1.13655e-19
Hmcn2	0.15	0.07	0.44	0.43	2.74184	7.73304e-05	0.00029081
Hmga2	31.16	33.24	177.52	179.9	2.58862	0	0
Hmgb2	231.13	239.32	64.67	52.93	-1.91111	2.78794e-205	2.88979e-203
Hnrnpa0	92.53	95.5	42.17	44.3	-1.00562	2.83871e-64	8.32917e-63
Idi2	0	0	1.07	1.39	8.74423	1.18382e-08	6.47883e-08
Ifi204	5.93	7.07	117.35	130.97	4.02782	0	0
Ifi207	20.67	21.9	152.87	156.23	2.88591	0	0
Ifi35	33.44	35.81	111.4	105.62	1.78794	1.24711e-109	6.38316e-108
Igf2bp2	4.69	8.16	109.21	111.53	4.17346	0	0
Il15	1.47	0.54	6.88	5.4	3.18091	2.12467e-13	1.58846e-12
Il17ra	46.26	44.79	24.38	23.05	-1.00715	1.80356e-55	4.54238e-54
Inf2	35.2	34.53	8.35	8.83	-1.95993	2.97628e-135	1.88897e-133
Insl6	2.14	2.04	15.93	19.91	3.20728	4.23156e-22	4.74114e-21
Irgm1	33.18	33.23	164.13	158.44	2.40301	0	0
Irgm2	6.07	5.6	36.97	33.87	2.71438	2.9381e-187	2.80575e-185
Itga5	16.68	18.94	46.6	46.65	1.53542	6.15625e-100	2.91919e-98
Itpr2	6.12	6.04	12.01	11.84	1.23138	3.42258e-45	7.22596e-44
Kansl1l	5.88	6.99	15.18	13.13	1.12513	5.15819e-26	6.6209e-25
Kcnab1	0.11	0.12	0.72	0.52	2.35556	0.000207644	0.000742815
Kcnk2	0	0	0.09	0.21	6.23681	0.00124248	0.00396329
Kdm5b	0.84	0.85	4.38	4.45	2.40607	1.29871e-50	2.98313e-49
Kif23	123.09	117.67	48.99	42.92	-1.06963	8.94043e-70	2.91334e-68
Knl1	22.77	22.55	8.64	9.34	-1.10774	1.37471e-63	4.01644e-62
Lad1	0	0	1.01	0.93	7.96076	5.77085e-07	2.74147e-06
Lamc2	0.01	0	0.37	0.12	5.04186	0.00446966	0.0130386
Lancl3	0.01	0	0.2	0.24	5.74472	0.000475468	0.00161626
Lima1	2.75	2.69	6.89	6.39	1.41342	2.20181e-20	2.31364e-19
Lmnb1	139.72	132.53	52.17	50.11	-1.26106	2.15615e-132	1.33158e-130
Lpp	0.51	0.52	2.67	2.55	1.77919	2.20906e-30	3.2664e-29
Lrrc25	7.98	7.42	70.16	72.04	3.19675	2.33141e-266	3.27143e-264
Lrrc27	1.3	1.26	6.43	4.62	1.42618	0.000789936	0.0025979
Lrrk2	3.29	2.95	19.34	18.87	2.71355	4.98435e-223	5.71179e-221
Lsr	0.78	0.74	0.11	0.13	-2.55624	0.000907664	0.00295492
Mad2l1	62.63	59.9	20.81	19.08	-1.52101	2.23799e-66	6.83896e-65
Map1lc3a	2.19	2.27	4.88	5.29	1.25698	0.000321134	0.00111685
Mcoln2	0.14	0.12	0.42	0.49	1.99915	0.00774241	0.021564
Melk	20.13	20.08	8.78	8.51	-1.10262	1.12135e-27	1.51672e-26
Mfsd7a	0.2	0.14	0.52	0.89	1.85281	0.00625936	0.0177108
Mgme1	12.51	12.78	5.64	5.01	-1.12155	6.79636e-15	5.52141e-14
Mindy1	9.53	8.41	24.82	27.7	1.6454	5.65819e-58	1.4963e-56
Mipep	23.16	23.6	10.09	10.52	-1.06294	5.8225e-30	8.48768e-29
Mlec	99.97	100.27	63.04	59.92	-1.01557	7.8979e-116	4.26466e-114
Mocos	0.22	0.26	1.18	1	2.36156	4.91417e-06	2.11529e-05
Morrbid	4.8	4.65	2.14	1.91	-1.2439	0.000243687	0.000862035
Myo10	11.14	11.02	24.72	23.61	1.24967	1.2152e-80	4.57408e-79
Naa25	37.03	40.34	75.47	72.69	1.01747	7.47225e-78	2.68519e-76
Nav2	9.47	8.8	4.48	4.7	-1.0241	5.58967e-30	8.1656e-29
Nceh1	5.34	5.01	16.06	16.69	1.77513	9.76956e-75	3.37549e-73
Nckap1	0.29	0.24	3.07	2.43	3.46845	2.67211e-32	4.13175e-31
Nectin3	9.6	10.6	4.14	3.86	-1.16871	2.59456e-15	2.14501e-14
Nedd4l	2	0.94	7.22	6.27	4.37952	4.30288e-50	9.80724e-49
Neo1	0.07	0.08	0.77	0.41	3.52328	4.06912e-09	2.30651e-08
Nfxl1	15.75	16.15	33.57	31.95	1.00341	9.87915e-40	1.83253e-38
Nlrc5	6.4	4.11	24	27.23	2.67892	4.88965e-165	3.98651e-163
Npc2	44.15	41.97	207.37	203.57	2.39668	0	0
Nrp2	52.8	50.98	114.82	107.5	1.18838	1.58552e-136	1.01883e-134
Nuggc	0	0	0.21	0.28	6.68589	0.000183432	0.000660786
Odf3l1	1.04	1.12	0.07	0.12	-3.50969	0.000375081	0.00129205
Olfml2b	0.01	0	0.17	0.14	4.84969	0.00766334	0.021361
Osbpl8	12.44	12.85	36.47	38.28	1.35276	2.77198e-82	1.07074e-80
Palld	0.01	0	0.11	0.09	4.67203	0.0121203	0.0325105
Parp1	134.5	132.69	55.29	49.85	-1.24146	2.12777e-145	1.46788e-143
Parp11	4.77	5.93	20.24	18.85	2.42332	1.38995e-89	5.98548e-88
Parp14	11.86	14.28	49.84	49.16	2.0573	1.29875e-185	1.2177e-183
Pax5	0	0	0.07	0.14	6.9369	7.39479e-05	0.000278671
Pbk	68.74	70.09	23.92	22.15	-1.42257	3.4997e-65	1.04469e-63
Pclaf	535.62	550.83	216.86	202.51	-1.30398	4.62492e-163	3.71199e-161
Pde4b	5.22	6.26	13.75	15.13	1.39859	8.95799e-30	1.29486e-28
Pde6b	0	0.01	0.53	1.01	6.99349	4.31584e-06	1.86849e-05
Peak1	28.11	28.81	76.18	73.51	1.49982	5.54711e-255	7.15126e-253
Phf11d	15.29	17.31	141	146.32	3.17798	0	0
Pif1	18.3	20.33	5.66	5.56	-1.6082	1.17889e-48	2.62602e-47
Platr16	0.9	0.95	4.24	5.35	2.64313	5.35952e-13	3.92164e-12
Pld1	0.9	0.94	2.57	2.23	1.72336	9.05243e-13	6.51744e-12
Plekhg2	1.31	1.27	3.48	3.98	1.62154	9.5158e-16	8.07083e-15
Ppm1h	10.36	8.88	32.89	36.5	1.30539	3.48707e-27	4.6405e-26
Ppp1r13b	2.54	2.06	3.93	3.95	1.05883	1.71219e-09	9.99078e-09
Prdm1	0.01	0.07	0.56	0.65	4.94568	2.63995e-09	1.51895e-08
Prkag2	18.29	14.51	6.34	6.74	-1.06595	6.18532e-15	5.03292e-14
Prkce	1.16	1.24	2.35	2.85	1.06846	3.80224e-08	1.99972e-07
Prr11	24.29	25.05	11.58	11.17	-1.0018	1.13627e-34	1.87803e-33
Psd4	0.86	0.21	0.9	0.84	1.74154	5.41365e-05	0.000207522
Rac2	153.82	128.14	322.84	248.09	1.07918	2.35087e-120	1.32129e-118
Recql	44.17	45.39	21.08	25.09	-1.10214	1.09274e-25	1.38622e-24
Rgs10	64.32	63.81	26.02	27.56	-1.12713	3.59544e-21	3.90743e-20
Rhbdd1	10.6	10.45	24.26	23.97	1.31385	5.63241e-56	1.43078e-54
Rhod	0.57	0.27	1.65	1.39	1.91642	0.00195705	0.00606402
Robo2	0	0	0.2	0.37	5.87495	0.00356986	0.0105844
Rora	0.02	0.02	0.23	0.26	2.63866	0.000409587	0.00140435
Rps6ka5	5.75	5.08	2.66	2.99	-1.06094	1.18089e-10	7.47872e-10
Runx2	0	0	0.16	0.16	6.52968	0.000356056	0.00123042
Rusc2	5.38	6.01	30.68	32.46	2.86871	1.73127e-201	1.75054e-199
Sema3d	0	0	0.06	0.1	6.24667	0.00106142	0.00342307
Sema6d	0.37	0.38	1.01	1.3	1.54555	1.65471e-07	8.27033e-07
Sgpl1	29.5	30.95	64.08	66.01	1.27252	3.41367e-108	1.72583e-106
Siglech	8.21	6.78	0.09	0.06	-7.26447	2.48767e-21	2.72508e-20
Ska1	8.87	9.98	4.32	4.19	-1.02236	1.35456e-10	8.53665e-10
Slc11a2	16.59	17.55	36.66	34.11	1.16791	3.84964e-41	7.33887e-40
Slc23a2	16.16	16.93	65.2	64.53	2.06872	3.2439e-302	5.62286e-300
Slc25a24	10.74	11.95	24.58	27.63	1.316	8.80722e-43	1.7401e-41
Slc25a43	4.87	4.3	10.92	9.9	1.33332	1.88541e-09	1.09767e-08
Slc35f1	0	0.02	0.14	0.22	4.76483	0.000332414	0.00115335
Slc39a8	0.08	0.05	0.51	0.61	3.20298	1.25938e-05	5.18509e-05
Slc6a4	0.02	0.02	0.92	0.88	6.04364	1.89976e-07	9.44024e-07
Slc7a7	10.87	11.07	20.53	18.42	1.01807	1.65868e-14	1.31946e-13
Slc9a4	7.5	8.05	20.1	19.72	1.54278	2.50939e-50	5.73849e-49
Slpi	2.36	1.23	10.52	10.64	2.76873	7.65399e-15	6.19862e-14
Smc1b	0	0	0.08	1.15	5.73542	0.00541295	0.0155246
Smcr8	15.96	16.05	30.4	29.83	1.0438	2.65326e-78	9.60153e-77
Spire2	0.75	0.77	4.47	4.86	2.73557	2.48273e-23	2.89003e-22
Sspo	0	0	0.03	0.11	5.70022	0.00731546	0.0204632
Stat2	7.97	8.44	64.25	66.95	3.20201	0	0
Stat3	19.63	22.64	56.08	52.54	1.4761	3.02709e-129	1.80985e-127
Stk3	13.56	15.13	25.8	27.15	1.0058	1.81277e-27	2.43121e-26
Syne3	29.1	28.87	10.04	9.76	-1.50385	4.57769e-132	2.81024e-130
Syngr1	20.1	22.09	8.53	9.11	-1.34169	1.36706e-13	1.02951e-12
Tasp1	10.7	9.3	19.12	17.88	1.04236	3.9188e-17	3.53137e-16
Tecpr1	2.69	2.69	7.74	8.5	1.91816	5.71464e-37	1.00149e-35
Tfeb	19.61	16.73	3.01	2.14	-2.61413	3.21989e-53	7.86926e-52
Thsd4	0.02	0.02	0.26	0.19	3.61373	2.36592e-05	9.44673e-05
Tiam1	1.58	2.35	2.81	3.33	1.22773	7.35996e-10	4.40497e-09
Tnc	0	0.01	2.51	3.26	9.32553	2.83623e-19	2.82896e-18
Tnfrsf9	0.19	0.41	51.47	54.17	7.60189	4.15098e-110	2.12991e-108
Tnks1bp1	2.48	2.46	4.43	6.23	1.62588	1.13404e-20	1.20638e-19
Tnnt2	0	0.07	2.08	1.28	6.53891	2.4586e-05	9.79783e-05
Top2a	169.8	173.71	57.64	57.17	-1.40249	1.43829e-243	1.76592e-241
Tor1aip2	37.89	39.52	73.84	70.89	1.04011	1.81304e-78	6.60734e-77
Trib1	4.39	4.21	12.34	11.46	1.57413	4.46894e-44	9.18135e-43
Trp53i11	19.39	18.91	3.4	3.67	-2.39884	2.80331e-71	9.26665e-70
Ube2cbp	2.6	2	0.85	0.79	-1.32963	0.00116992	0.00374661
Urah	0	0	62.68	58.49	12.2494	3.13096e-17	2.83504e-16
Usp25	24.07	23.22	52.86	53.71	1.27325	6.31119e-118	3.47149e-116
Vegfc	0.04	0	0.83	0.81	5.21478	6.20215e-07	2.93624e-06
Vps37a	10.22	9.77	25.75	27.97	1.00358	1.51861e-19	1.53626e-18
Wdr31	0.83	0.7	2.8	2.12	1.81169	7.92427e-07	3.71065e-06
Wipi2	18.62	20.05	49.55	55.99	1.14105	2.79156e-46	6.01688e-45
Wwtr1	0	0	0.21	0.29	7.5754	3.79944e-06	1.6597e-05
Xaf1	15.63	20.41	179.33	159.26	2.95069	8.10482e-193	7.88576e-191
Zbtb12	16.97	16.32	8.08	6.41	-1.09602	1.24171e-12	8.87172e-12
Zeb1	0	0	0.1	0.11	5.99627	0.00275572	0.00832854
Zfp189	1.83	1.76	3.73	3.1	1.03793	8.78086e-06	3.67687e-05
Zfp346	14.52	17.55	34.28	32.84	1.23563	1.67091e-37	2.96863e-36
Zfp385a	39.13	35.09	11.09	12.54	-1.59981	4.33516e-52	1.0321e-50
Zfp651	9.38	7.68	2.44	2.22	-1.80656	3.30314e-22	3.70293e-21
Zmiz1	51.18	49.28	20.8	20.91	-1.05357	1.25735e-92	5.58952e-91
Zswim6	2.75	3	5.6	6.24	1.16834	3.71364e-18	3.5106e-17

## Sheet: Table S9
Table S9. Differentially expressed genes corresponding to TADs with Merge, Rearrangement and Split changes
TAD	Regulation	Number of genes
Merge	up	152
	down	51
Split	up	240
	down	79
Rearrangement	up	82
	down	25

## Sheet: Table S10
Table S10. Upregulated genes in Merge TAD and downregulated genes in Split TAD
MERGE_UP
Gene_name	C1	C2	T1	T2	logFC	Pvalue	FDR
Urah	0	0	62.68	58.49	12.2494	3.13096e-17	2.83504e-16
Gm44505	0	0	1.63	1.45	9.65386	9.36411e-11	5.95969e-10
Cd93	0	0.01	1.77	1.86	9.5701	1.4241e-11	9.50647e-11
Lif	0	0.07	23.94	20.91	9.38698	1.70185e-06	7.73219e-06
Ifi202b	1.06	1.14	369.41	385.19	8.5496	0	0
Klk9	0	0	1.47	1.94	8.51982	3.73254e-08	1.96554e-07
Siglec1	0.24	0.2	39.4	43.11	8.30335	0	0
4930459C07Rik	0.04	0	5.41	5.35	8.18333	1.56717e-08	8.50684e-08
Krt23	0	0	1.24	1.25	8.16221	2.08313e-07	1.03043e-06
Cfb	0.35	0.09	29.79	35.16	8.04512	2.72589e-117	1.49143e-115
Csn1s1	0	0	1.06	1.47	7.79863	1.37491e-06	6.29667e-06
Scg2	0	0	0.39	0.82	7.78846	1.85688e-06	8.40504e-06
Gm5149	0	0	1.14	1.43	7.70561	1.99117e-06	8.98728e-06
Maf	0	0	0.14	0.14	7.17894	2.20063e-05	8.82434e-05
Sema3e	0	0	0.12	0.11	6.8493	9.19167e-05	0.000342851
Mmp25	0	0	0.22	0.13	6.79003	0.00013418	0.000491518
Il13ra2	0	0	0.35	0.35	6.7423	0.000148778	0.000541911
Gm15856	0	0	0.66	0.58	6.56549	0.000293529	0.00102778
Trim30c	0.02	0.05	2.1	2.91	6.30846	1.46137e-11	9.7458e-11
Sema3d	0	0	0.06	0.1	6.24667	0.00106142	0.00342307
Basp1	1.85	2.52	152.7	148.33	6.24444	0	0
Sgms2	0	0	0.08	0.28	6.20687	0.00113296	0.00363673
Inhba	0.01	0	0.47	0.38	5.97452	3.79062e-07	1.82514e-06
Cyp11a1	0	0	0.06	0.45	5.90546	0.00581802	0.0165574
Robo2	0	0	0.2	0.37	5.87495	0.00356986	0.0105844
Adgrl2	0	0	0.06	0.09	5.80359	0.00442946	0.0129323
Sprr2g	0	0	0.63	0.9	5.72155	0.00577137	0.0164473
Gm36043	0.01	0.02	0.46	0.69	5.69042	6.98369e-09	3.88701e-08
Fpr3	0	0	0.35	0.19	5.58097	0.00894096	0.0246335
Ptpn5	0.2	0.17	7.64	7.88	5.41508	6.36579e-31	9.52191e-30
Gm26885	0	0	0.27	0.28	5.35497	0.0162205	0.0424378
Slamf9	0.33	0.47	14.77	13.66	5.28832	1.36383e-50	3.12923e-49
Tarm1	0.09	0.06	2.44	2.11	5.25592	2.14715e-09	1.24373e-08
Gm14377	0.02	0	0.42	0.21	5.24798	0.00269115	0.00815131
Rassf6	0	0.02	0.39	0.45	5.11716	0.00348256	0.0103479
Slc7a11	1.48	2.02	104.02	95.9	5.03867	1.40974e-144	9.67773e-143
Ifitm6	9.57	10.96	298.97	304.16	4.99946	0	0
Ifnb1	0.06	0	0.86	1.11	4.99094	0.00520625	0.0149797
Gm35019	0.01	0.02	0.33	0.53	4.81275	0.000251217	0.000887305
Dlg2	0.01	0	0.24	0.21	4.72524	0.0105476	0.0286571
Cd274	0.54	0.52	12.48	12.62	4.7077	2.78808e-142	1.8794e-140
Osm	1.68	1.94	36.07	35.09	4.56423	3.44808e-221	3.88654e-219
Tuba8	0.01	0	0.14	0.22	4.52473	0.0177082	0.0459744
Adam33	0	0.03	0.98	0.59	4.34195	0.00017524	0.000632599
Fam214b	1.71	0.83	19.37	17.49	4.30725	2.81405e-140	1.85448e-138
Lpin3	0.01	0.01	0.2	0.13	4.0909	0.00469823	0.0136414
Zfhx2os	0.54	0	0.95	0.97	4.05919	0.000230635	0.000820084
Gm36486	0.22	0.11	1.35	1.4	4.05159	2.45851e-12	1.72313e-11
Ifi204	5.93	7.07	117.35	130.97	4.02782	0	0
Tmem171	2.43	1.69	30.9	32.51	3.99797	8.18653e-78	2.93676e-76
Usp18	15.16	19.9	224.67	210.5	3.83793	5.18914e-102	2.53641e-100
Trim30b	0.1	0.02	0.25	0.29	3.82184	0.000345575	0.0011958
Ly6a	0.05	0.07	0.76	0.63	3.7723	0.0127157	0.033975
Trim30a	4.25	6.65	55.63	58.09	3.53432	9.3843e-49	2.09491e-47
Xrra1	0.05	0.08	0.59	0.68	3.23001	0.000412197	0.00141259
Gvin2	14.31	18.67	129.05	129.07	3.20354	1.31957e-162	1.04287e-160
Ccdc122	0.06	0.03	0.26	0.5	3.19097	0.0101465	0.0276659
Prss35	0.1	0.06	0.75	0.55	3.18244	7.44424e-07	3.49778e-06
Slc31a2	2.44	2.22	17.8	17.86	3.03969	1.22247e-70	4.0281e-69
Batf2	1.47	1.09	8.49	8.9	3.03193	7.5208e-23	8.63281e-22
Acp5	0.24	0.26	1.9	1.76	3.01915	6.44366e-07	3.04289e-06
Gata3	0.12	0.03	0.38	0.77	2.95544	0.000156061	0.000567036
Ifi203	15.1	18.56	143.9	166.31	2.92474	1.90766e-303	3.36319e-301
Gvin1	0.07	0.15	0.78	0.73	2.90826	1.93533e-15	1.6162e-14
Ifi207	20.67	21.9	152.87	156.23	2.88591	0	0
Gdpd1	0.38	0.55	3.09	2.9	2.82218	1.36808e-15	1.15182e-14
Rell2	0.13	0.09	0.77	0.79	2.81316	0.000787121	0.00258946
Trim34a	0.93	1.06	6.41	5.65	2.75008	3.21769e-31	4.84462e-30
Ifitm3	228.28	252.39	1565.39	1420.5	2.74515	0	0
Pim1	6.06	7.07	40.96	41.44	2.7424	8.64451e-156	6.46052e-154
Zyx	5.33	4.15	32.35	29.06	2.71396	8.03781e-83	3.13414e-81
Oas1g	44.98	54.58	290.86	287.28	2.70803	7.00612e-279	1.03968e-276
Tafa2	0.39	0.32	1.82	2.39	2.66253	6.96073e-14	5.32958e-13
Pld3	18.91	16.72	103.72	99.07	2.64119	1.20871e-236	1.45802e-234
Trim34b	0.79	1.07	5.43	4.87	2.62093	5.97609e-18	5.61333e-17
Cd83	13.25	13.04	71.84	69.41	2.51558	4.84183e-220	5.39851e-218
Itga7	0.51	0.54	3.91	2.85	2.51533	1.69449e-20	1.78693e-19
Afp	2.25	2.16	12.93	9.56	2.40151	1.03874e-29	1.49728e-28
Oas1a	59.34	69.57	330.68	306.71	2.39911	8.16677e-260	1.10102e-257
Myo1d	3.54	4.15	17.09	19	2.36932	1.67421e-124	9.67338e-123
Dgka	0.9	0.86	3.66	4.49	2.36867	1.14687e-19	1.16534e-18
Kcnab1	0.11	0.12	0.72	0.52	2.35556	0.000207644	0.000742815
Oas1b	4.65	4.7	23.73	20.99	2.31173	3.02816e-61	8.4522e-60
Sp100	33.86	39.42	164.29	163.62	2.29641	2.20001e-272	3.21841e-270
Syk	4.05	4.08	17.72	17.72	2.27345	8.72232e-131	5.26068e-129
Rgl3	0.55	0.6	2.08	2.88	2.19578	1.76858e-10	1.10681e-09
Pou2f2	7.78	7.97	32.05	30.76	2.14485	2.43278e-226	2.81915e-224
Aig1	3.52	3.44	12.56	16.2	2.09566	5.13381e-23	5.92255e-22
Ehd1	37.22	40.11	214.52	190.65	1.98975	5.82593e-282	8.83613e-280
Cd63	59.19	61.85	229.49	219.41	1.985	8.08433e-181	7.41135e-179
Pcdhb22	0.12	0.11	0.38	0.38	1.89415	0.00576148	0.0164373
Gm13285	0.19	0.34	0.85	0.9	1.88687	0.0114536	0.0309273
Pou6f1	0.53	0.49	1.87	1.57	1.87456	5.75284e-05	0.000219911
Fbxl2	0.1	0.22	0.74	1.07	1.85868	0.0134245	0.0357069
Tmem86a	0.71	0.77	2.19	2.64	1.82466	2.92737e-06	1.29438e-05
Galnt6	3.1	3.07	9.16	10.19	1.76347	6.82493e-39	1.24472e-37
Wfs1	0.69	0.64	1.95	2.1	1.72231	1.89582e-09	1.10342e-08
Ccdc157	0.21	0.19	0.45	0.6	1.7197	0.00048741	0.00165413
Sp140	17.71	23.75	56.87	66.57	1.71447	2.28756e-63	6.65522e-62
Maml2	0.11	0.07	0.21	0.32	1.7033	0.0094583	0.0259368
Gm20521	1.45	2.38	4.75	6.44	1.68426	2.34189e-06	1.04627e-05
Pml	17.2	18.61	49.18	52.49	1.67066	6.60814e-137	4.27292e-135
Stx3	3.55	4.06	10.04	10.71	1.66567	8.32117e-30	1.20365e-28
Trim12c	6.76	6.72	19.23	19.85	1.64972	2.27762e-52	5.46285e-51
Plppr2	0.52	0.61	1.84	1.38	1.62865	2.94299e-05	0.00011636
Fkbpl	4.59	5.74	11.82	13.1	1.62553	2.25804e-14	1.77841e-13
Cers4	0.62	0.57	5.16	2.65	1.58804	5.51166e-07	2.62319e-06
Scpep1	39.34	42.32	105.63	110.15	1.51777	5.03369e-123	2.86033e-121
Sesn2	8.55	9.16	23.14	23.52	1.51421	2.00028e-63	5.82764e-62
Gm17017	0.49	0.62	1.47	1.44	1.50697	0.000246803	0.000872461
Lpxn	49.51	54.66	131.33	140.63	1.50018	3.69284e-101	1.77972e-99
Sertad1	6.2	6.6	16.35	17.04	1.4987	1.2591e-16	1.11179e-15
Ppp2r5b	4.6	4.46	10.19	11.49	1.44983	5.14809e-21	5.57134e-20
Slc4a8	0.33	0.49	0.86	0.7	1.44037	0.000934861	0.00303607
Fbxw17	12.71	13.72	30.34	26.82	1.38774	2.68923e-24	3.25533e-23
4930581F22Rik	2.47	2.31	6.15	8.17	1.3871	9.84938e-07	4.57266e-06
Asah2	1.35	1.13	3.41	4.14	1.37139	6.16988e-12	4.23233e-11
Gm14636	0.82	0.65	1.8	1.48	1.3694	0.00429158	0.012551
Npc1	12.93	15.14	27.2	29.13	1.36819	4.5765e-78	1.65034e-76
Ptpn23	13.28	13.84	29.81	32.44	1.36585	4.28758e-87	1.7688e-85
Flnb	14.87	15.72	36.91	34.38	1.33643	9.49306e-114	5.03376e-112
Mpeg1	35.42	33.87	79.81	82.26	1.33341	1.58568e-142	1.07239e-140
Blvrb	19.64	18.35	44.48	44.25	1.32633	5.5046e-26	7.05677e-25
Gm45799	2.06	1.61	1.78	2.88	1.31742	0.00196642	0.0060903
Atrn	11.13	11.79	26.23	25.02	1.28707	2.62207e-99	1.23765e-97
Tmem98	3.17	3.23	7.25	6.86	1.27799	9.56913e-09	5.27337e-08
Bet1l	4.09	4.08	9.75	8.75	1.26771	2.80511e-12	1.96006e-11
Riok3	37.94	30.34	90.38	92.23	1.23426	1.41369e-68	4.45193e-67
Klhdc1	0.57	0.61	1.14	1.41	1.22894	0.00236004	0.00721408
Tiam1	1.58	2.35	2.81	3.33	1.22773	7.35996e-10	4.40497e-09
Plekho1	70.1	65.69	134.15	144.79	1.21169	4.31093e-56	1.0978e-54
Gm21833	1.07	1.79	2.71	3.34	1.21094	0.00213189	0.00656435
Tmed5	91.24	96.5	230.76	183.42	1.199	8.93711e-81	3.37629e-79
Mitd1	19.23	20.53	42.52	40.09	1.18146	7.29537e-24	8.65334e-23
Tspyl2	10.38	13.63	17.34	21.66	1.17555	7.56052e-26	9.66238e-25
Slc11a2	16.59	17.55	36.66	34.11	1.16791	3.84964e-41	7.33887e-40
Mmp19	0.61	0.54	1.26	1.57	1.13902	0.00426179	0.0124692
Dnajb5	1.33	1.85	2.96	3.04	1.12813	1.15445e-05	4.77021e-05
Zeb2	26.35	23.88	49.59	53.95	1.12356	9.7057e-85	3.86486e-83
Efcab5	0.34	0.37	0.65	0.6	1.10988	0.0143839	0.0380359
Gm47015	7.66	8.12	15.97	15.35	1.10492	1.05419e-21	1.16531e-20
Fam219a	1.01	1.06	1.93	3.52	1.09299	0.000170673	0.000617192
Gramd1b	16.57	16.99	44.49	46.87	1.09217	1.76053e-59	4.77194e-58
Ric8a	15.25	17.29	32.07	30.22	1.08682	4.93005e-36	8.45321e-35
Ncf2	76.29	81.52	145.6	165.85	1.08014	1.11867e-82	4.33737e-81
Serinc2	8.76	10.28	19.34	18.26	1.07833	6.12809e-14	4.70428e-13
Mndal	93.53	107.8	202.85	237.63	1.07632	2.7141e-42	5.27651e-41
Gm47221	0.9	1.08	2.1	1.71	1.07046	0.0026161	0.00793796
Ppp1r13b	2.54	2.06	3.93	3.95	1.05883	1.71219e-09	9.99078e-09
Itprip	5.85	6.16	11.32	11.12	1.01787	9.93122e-20	1.01211e-18
Ifitm2	228.7	205.7	412.88	397.09	1.00423	4.53301e-42	8.77134e-41
Arid5b	3.3	3.3	6.7	6.42	1.0029	1.54839e-21	1.70522e-20
Split_down
Gene_name	C1	C2	T1	T2	logFC	Pvalue	FDR
Ada	9.54	8.85	3.81	3.62	-1.21393	2.56365e-09	1.47628e-08
Cxxc5	11.77	12.25	3.5	4.64	-1.50053	1.59188e-16	1.39846e-15
Gm10282	7.46	9.05	2.83	4.19	-1.12037	0.000152181	0.000553588
Tedc1	14.35	13.49	6.64	6.17	-1.02402	7.59675e-12	5.16474e-11
Top2a	169.8	173.71	57.64	57.17	-1.40249	1.43829e-243	1.76592e-241
Fn3krp	4.15	3.84	1.75	1.71	-1.09431	4.50232e-06	1.94695e-05
Usp2	14.12	13.55	3.32	4.11	-2.15374	1.43269e-43	2.90582e-42
E2f2	9.86	10.36	3.56	3.26	-1.45328	1.23638e-34	2.04186e-33
Cfhr2	0.23	0.34	0	0	-5.50054	0.00893541	0.0246306
Celf2	80.46	74.56	33.53	28.01	-1.12277	9.61237e-85	3.83509e-83
Plau	72.34	76.94	30.61	34.84	-1.07034	1.43851e-42	2.81287e-41
Ect2	36.82	34.04	15.49	14.24	-1.15815	1.15443e-46	2.49868e-45
Hdac9	14.72	15.22	3.29	3.02	-2.09058	9.22735e-66	2.7908e-64
Lockd	1.19	1.63	0.4	0.21	-1.06656	0.0112654	0.030455
Jag2	2.48	1.72	1.33	1.05	-1.22482	1.7789e-05	7.20751e-05
Zfp41	3.49	3.92	1.34	1.97	-1.34936	5.00605e-11	3.238e-10
Gm4724	7.07	7.1	3.4	2.85	-1.18029	0.000122118	0.000449567
Bend6	1.17	1.5	0.73	0.67	-1.27854	0.00733625	0.0205131
Mfng	33.05	33.92	15.99	14.32	-1.01264	3.07492e-21	3.35767e-20
Bub1	70.63	73.21	29.8	32.55	-1.0849	1.34632e-69	4.35276e-68
D3Ertd751e	3.67	4.35	2.41	1.38	-1.01036	0.000739697	0.00244202
Zfp36l2	67.12	69.09	29.96	30.58	-1.0534	1.51835e-77	5.43732e-76
Dock1	5.95	5.5	2.05	2.17	-1.44179	2.73209e-29	3.88922e-28
Prkag2	18.29	14.51	6.34	6.74	-1.06595	6.18532e-15	5.03292e-14
Uhrf1	76.31	75.14	37.75	37.24	-1.03878	6.28818e-74	2.15459e-72
Dhcr24	41.07	39.25	17.83	16.11	-1.12871	5.7657e-51	1.33779e-49
Gmnn	85.84	88.52	36.82	38.06	-1.09649	7.27713e-30	1.05708e-28
Ube2c	302.73	292.62	121.18	111.89	-1.24007	3.09942e-81	1.17522e-79
Gnat2	0.98	1.91	0.59	0.54	-1.60473	0.00575175	0.0164141
Klhl6	15.29	16.72	6.02	6.84	-1.21496	3.92073e-19	3.89186e-18
Neurl3	21.72	21.68	8.98	7.97	-1.23797	7.68629e-28	1.04306e-26
Get1	12.4	15.75	8.07	5.89	-1.16805	8.6823e-16	7.37603e-15
Nav2	9.47	8.8	4.48	4.7	-1.0241	5.58967e-30	8.1656e-29
Rassf2	23.44	22.16	10.41	9.17	-1.07778	8.96537e-34	1.44928e-32
Cd101	1.2	1.13	0.01	0.02	-5.99412	1.80993e-10	1.13234e-09
Csf3r	3.25	3.04	1.03	1.37	-1.36888	6.888e-06	2.92343e-05
6330403L08Rik	0.63	0.69	0.25	0.26	-1.26235	0.00122079	0.00390043
Gm14443	0.74	0.71	0.26	0.3	-1.41106	0.00232831	0.00712447
Adssl1	27.11	29.99	9.77	10.4	-1.07301	8.87058e-18	8.28309e-17
Aldh5a1	0.81	0.85	0.33	0.27	-1.34912	0.000123339	0.000453576
Crip1	124.96	121.47	21.15	17.34	-2.58222	1.1265e-42	2.21299e-41
Cbx3	171.04	177.34	70.53	69.94	-1.16525	1.10132e-90	4.7825e-89
Pimreg	50.9	45.65	13	12.79	-1.79453	6.95454e-56	1.76447e-54
Lmnb2	27.52	29	11.53	11.06	-1.19728	1.97724e-42	3.85487e-41
Zfp385a	39.13	35.09	11.09	12.54	-1.59981	4.33516e-52	1.0321e-50
Epm2a	0.67	0.73	0.2	0.24	-1.54628	0.00303716	0.00911768
Ankle1	11.66	8.88	3.63	3.28	-1.74465	6.40708e-18	5.99904e-17
Aurkb	74.44	75.99	25.6	27.92	-1.37099	7.88661e-72	2.62382e-70
Cbx5	50.83	48.37	26.42	28.9	-1.23363	8.89763e-130	5.33521e-128
1700025G04Rik	24.27	21.71	12.69	13.92	-1.25969	5.27814e-40	9.86162e-39
Siva1	64.24	64.76	30.44	26.5	-1.07984	8.45416e-20	8.65859e-19
Xkr5	0.7	0.53	0.14	0.07	-2.49197	0.000307857	0.00107393
Itga4	270.57	270.71	84.96	69.82	-1.75335	6.71689e-72	2.23828e-70
Nectin1	17.04	17.05	7.63	6.95	-1.11088	8.61328e-39	1.5681e-37
Tnfaip8l1	2.22	2.29	0.72	0.77	-1.47673	1.42935e-05	5.86149e-05
Il6ra	29.81	28.2	10.33	10.52	-1.37838	2.47174e-73	8.39942e-72
Cep89	13.04	12.84	6.27	5.21	-1.03863	8.09789e-13	5.84857e-12
Aspm	12.86	13.87	3.74	3.47	-1.78515	1.95878e-106	9.73584e-105
Tmem107	17.71	16.3	7.6	7.31	-1.19791	1.66353e-05	6.7653e-05
Phlda3	2.04	1.58	0.3	0.27	-2.55762	2.04091e-05	8.2158e-05
Rbm38	57.12	54.53	20.82	23.76	-1.25708	1.88614e-41	3.60569e-40
Six5	1.18	1.32	0.57	0.28	-1.44462	0.00135517	0.00430312
Nid2	2.95	2.87	0.62	0.72	-2.01859	2.36144e-18	2.2582e-17
Nectin3	9.6	10.6	4.14	3.86	-1.16871	2.59456e-15	2.14501e-14
Hdgfl3	4.37	4.58	1.61	2.01	-1.18026	1.28672e-13	9.71134e-13
Depdc1a	21.46	20.64	7.11	7.34	-1.30754	2.10303e-30	3.11408e-29
Bmyc	64.24	59.48	11.34	11.02	-2.35743	1.2151e-69	3.93468e-68
Galnt2l	2.44	1.73	0	0.01	-10.179	5.8171e-12	4.00365e-11
Inf2	35.2	34.53	8.35	8.83	-1.95993	2.97628e-135	1.88897e-133
Ptp4a3	73.41	72.05	18.07	18.01	-1.97483	5.08825e-136	3.25948e-134
Nanos1	2.19	2	0.37	0.45	-2.23048	2.63688e-13	1.95933e-12
Cd109	11.18	12.15	0.49	0.7	-4.19648	5.15754e-163	4.12343e-161
Serinc3	462.03	459.29	144.45	148.87	-1.53399	0	0
Gm2004	0.69	0.6	0.21	0	-2.66767	0.012955	0.0345652
Unc13a	0.52	0.48	0.33	0.8	-1.07157	0.0033589	0.0100093
Abcd2	0.31	0.23	0.52	0.09	-1.66729	0.010688	0.0290088
Gpr84	57.41	55.18	6.7	7.49	-2.87271	4.75877e-154	3.50568e-152
Wee1	13.15	12.79	3.85	4.44	-1.52979	9.31371e-33	1.46988e-31
Gm43951	0.65	0.12	0.04	0.02	-3.19089	6.65148e-05	0.00025216

[truncated: 4 more sheets: Table S11, Table S12, Table S13, Table S14]
